# Supplementary material for: Network Pharmacology Approach to Uncover the Mechanism Governing the Effect of Simiao Powder on Knee Osteoarthritis
Source: Biomed Res Int. 2020 Dec 7;2020:6971503. doi: 10.1155/2020/6971503 (PMC7738782; doi:10.1155/2020/6971503)
Supplement: Supplementary Materials — Supplementary Table 1: potential target information of Simiao powder for KOA. Supplementary Table 2: active ingredient parameters of Simiao powder. Supplementary Table 3: the common gene targets of Simiao powder in the treatment of KOA. Supplementary Table 4: compound-target pair information. Supplementary Table 5: topology parameters in the PPI network. Supplementary Table 6: results of ligand-receptor protein molecular docking. [file 6971503.f1.zip]

Archive with 7 entries (6 files):
- Supplementary Tables/
- Supplementary Tables/Supplementary Table 1 (1).xlsx
- Supplementary Tables/Supplementary Table 2 (1).docx
- Supplementary Tables/Supplementary Table 3 (1).xlsx
- Supplementary Tables/Supplementary Table 4 (1).xlsx
- Supplementary Tables/Supplementary Table 5 (1).xlsx
- Supplementary Tables/Supplementary Table 6 (1).xlsx
