# Supplementary material for: Network Pharmacology Approach to Uncover the Mechanism Governing the Effect of Simiao Powder on Knee Osteoarthritis
Source: Biomed Res Int. 2020 Dec 7;2020:6971503. doi: 10.1155/2020/6971503 (PMC7738782; doi:10.1155/2020/6971503)
Supplement: Supplementary Materials — Supplementary Table 1: potential target information of Simiao powder for KOA. Supplementary Table 2: active ingredient parameters of Simiao powder. Supplementary Table 3: the common gene targets of Simiao powder in the treatment of KOA. Supplementary Table 4: compound-target pair information. Supplementary Table 5: topology parameters in the PPI network. Supplementary Table 6: results of ligand-receptor protein molecular docking. [file 6971503.f1.zip › Supplementary Tables/Supplementary Table 1 (1).xlsx]

## Sheet: Sheet1
Gene Symbol	OMIM ID	Describtion
COL2A1	120140	Collagen Type II Alpha 1 Chain
COMP	600310	Cartilage Oligomeric Matrix Protein
ACAN	155760	Aggrecan
MATN3	602109	Matrilin 3
COL9A1	120210	Collagen Type IX Alpha 1 Chain
MMP13	600108	Matrix Metallopeptidase 13
SMAD3	603109	SMAD Family Member 3
GDF5	601146	Growth Differentiation Factor 5
COL9A2	120260	Collagen Type IX Alpha 2 Chain
COL9A3	120270	Collagen Type IX Alpha 3 Chain
SLC26A2	606718	Solute Carrier Family 26 Member 2
TGFB1	190180	Transforming Growth Factor Beta 1
COL11A2	120290	Collagen Type XI Alpha 2 Chain
FRZB	605083	Frizzled Related Protein
FBN1	134797	Fibrillin 1
IL1B	147720	Interleukin 1 Beta
DDR2	191311	Discoidin Domain Receptor Tyrosine Kinase 2
IL6	147620	Interleukin 6
TNF	191160	Tumor Necrosis Factor
TRPV4	605427	Transient Receptor Potential Cation Channel Subfamily V Member 4
MMP3	185250	Matrix Metallopeptidase 3
PTGS2	600262	Prostaglandin-Endoperoxide Synthase 2
COL10A1	120110	Collagen Type X Alpha 1 Chain
TGFB3	190230	Transforming Growth Factor Beta 3
COL11A1	120280	Collagen Type XI Alpha 1 Chain
ASPN	608135	Asporin
UFSP2	611482	UFM1 Specific Peptidase 2
IL10	124092	Interleukin 10
MMP1	120353	Matrix Metallopeptidase 1
TRAPPC2	300202	Trafficking Protein Particle Complex 2
CANT1	613165	Calcium Activated Nucleotidase 1
TGFB2	190220	Transforming Growth Factor Beta 2
IL1RN	147679	Interleukin 1 Receptor Antagonist
CCN6	603400	Cellular Communication Network Factor 6
TGFBR2	190182	Transforming Growth Factor Beta Receptor 2
CRP	123260	C-Reactive Protein
TGFBR1	190181	Transforming Growth Factor Beta Receptor 1
TNFSF11	602642	TNF Superfamily Member 11
CXCL8	146930	C-X-C Motif Chemokine Ligand 8
IL17A	603149	Interleukin 17A
MMP9	120361	Matrix Metallopeptidase 9
TIMP1	305370	TIMP Metallopeptidase Inhibitor 1
MMP2	120360	Matrix Metallopeptidase 2
GALNS	612222	Galactosamine (N-Acetyl)-6-Sulfatase
FGFR3	134934	Fibroblast Growth Factor Receptor 3
COL1A2	120160	Collagen Type I Alpha 2 Chain
TNFRSF11B	602643	TNF Receptor Superfamily Member 11b
IL1A	147760	Interleukin 1 Alpha
ALB	103600	Albumin
BGLAP	112260	Bone Gamma-Carboxyglutamate Protein
COL1A1	120150	Collagen Type I Alpha 1 Chain
RUNX2	600211	RUNX Family Transcription Factor 2
COL5A2	120190	Collagen Type V Alpha 2 Chain
ADAMTS5	605007	ADAM Metallopeptidase With Thrombospondin Type 1 Motif 5
KIF22	603213	Kinesin Family Member 22
ADAMTS4	603876	ADAM Metallopeptidase With Thrombospondin Type 1 Motif 4
IL1R1	147810	Interleukin 1 Receptor Type 1
SOX9	608160	SRY-Box Transcription Factor 9
CHI3L1	601525	Chitinase 3 Like 1
COL5A1	120215	Collagen Type V Alpha 1 Chain
CILP	603489	Cartilage Intermediate Layer Protein
DCN	125255	Decorin
LRCH1	610368	Leucine Rich Repeats And Calponin Homology Domain Containing 1
PTGS1	176805	Prostaglandin-Endoperoxide Synthase 1
AEBP1	602981	AE Binding Protein 1
MATN1	115437	Matrilin 1
TP53	191170	Tumor Protein P53
FBN2	612570	Fibrillin 2
NOD2	605956	Nucleotide Binding Oligomerization Domain Containing 2
PTH1R	168468	Parathyroid Hormone 1 Receptor
HLA-B	142830	Major Histocompatibility Complex, Class I, B
PRG4	604283	Proteoglycan 4
LOC109461476	/	GDF5 Promoter Region
ANKH	605145	ANKH Inorganic Pyrophosphate Transport Regulator
COL3A1	120180	Collagen Type III Alpha 1 Chain
FLNA	300017	Filamin A
MEFV	608107	MEFV Innate Immuity Regulator, Pyrin
GNAS	139320	GNAS Complex Locus
PHEX	300550	Phosphate Regulating Endopeptidase Homolog X-Linked
MGP	154870	Matrix Gla Protein
FLG	135940	Filaggrin
XYLT1	608124	Xylosyltransferase 1
BMP5	112265	Bone Morphogenetic Protein 5
CCL2	158105	C-C Motif Chemokine Ligand 2
MIR155	609337	MicroRNA 155
TNFAIP6	600410	TNF Alpha Induced Protein 6
VDR	601769	Vitamin D Receptor
LTA	153440	Lymphotoxin Alpha
IL18	600953	Interleukin 18
IHH	600726	Indian Hedgehog Signaling Molecule
MIR140	611894	MicroRNA 140
LMX1B	602575	LIM Homeobox Transcription Factor 1 Beta
VEGFA	192240	Vascular Endothelial Growth Factor A
CLCN7	602727	Chloride Voltage-Gated Channel 7
HAPLN1	115435	Hyaluronan And Proteoglycan Link Protein 1
CTSB	116810	Cathepsin B
IGF1	147440	Insulin Like Growth Factor 1
NLRP3	606416	NLR Family Pyrin Domain Containing 3
ADAMTS14	607506	ADAM Metallopeptidase With Thrombospondin Type 1 Motif 14
NLRP1	606636	NLR Family Pyrin Domain Containing 1
TLR4	603030	Toll Like Receptor 4
SPP1	166490	Secreted Phosphoprotein 1
MCF2L	609499	MCF.2 Cell Line Derived Transforming Sequence Like
ERCC6	609413	ERCC Excision Repair 6, Chromatin Remodeling Factor
TNFRSF1A	191190	TNF Receptor Superfamily Member 1A
KIF7	611254	Kinesin Family Member 7
CALCA	114130	Calcitonin Related Polypeptide Alpha
ACP5	171640	Acid Phosphatase 5, Tartrate Resistant
MIR146A	610566	MicroRNA 146a
HRAS	190020	HRas Proto-Oncogene, GTPase
BMP2	112261	Bone Morphogenetic Protein 2
IFNG	147570	Interferon Gamma
PTH	168450	Parathyroid Hormone
CD36	173510	CD36 Molecule
TLR2	603028	Toll Like Receptor 2
H19	103280	H19 Imprinted Maternally Expressed Transcript
TNFRSF1B	191191	TNF Receptor Superfamily Member 1B
PTHLH	168470	Parathyroid Hormone Like Hormone
SCN9A	603415	Sodium Voltage-Gated Channel Alpha Subunit 9
TMSB4X	300159	Thymosin Beta 4 X-Linked
MMP14	600754	Matrix Metallopeptidase 14
IL23R	607562	Interleukin 23 Receptor
PTPN22	600716	Protein Tyrosine Phosphatase Non-Receptor Type 22
IL4	147780	Interleukin 4
MMP8	120355	Matrix Metallopeptidase 8
ESR1	133430	Estrogen Receptor 1
TRPS1	604386	Transcriptional Repressor GATA Binding 1
LEP	164160	Leptin
ALPL	171760	Alkaline Phosphatase, Biomineralization Associated
IL6ST	600694	Interleukin 6 Signal Transducer
HPGD	601688	15-Hydroxyprostaglandin Dehydrogenase
FKBP14	614505	FKBP Prolyl Isomerase 14
ICAM1	147840	Intercellular Adhesion Molecule 1
SMAD2	601366	SMAD Family Member 2
CCL5	187011	C-C Motif Chemokine Ligand 5
ADAM10	602192	ADAM Metallopeptidase Domain 10
HLA-DRB1	142857	Major Histocompatibility Complex, Class II, DR Beta 1
HOTAIR	611400	HOX Transcript Antisense RNA
SEMA3A	603961	Semaphorin 3A
PACERR	617650	PTGS2 Antisense NFKB1 Complex-Mediated Expression Regulator RNA
DYM	607461	Dymeclin
GAS5	608280	Growth Arrest Specific 5
SMAD4	600993	SMAD Family Member 4
IL15	600554	Interleukin 15
HGD	607474	Homogentisate 1,2-Dioxygenase
PSTPIP1	606347	Proline-Serine-Threonine Phosphatase Interacting Protein 1
LMNA	150330	Lamin A/C
PADI4	605347	Peptidyl Arginine Deiminase 4
NOS2	163730	Nitric Oxide Synthase 2
CCL3	182283	C-C Motif Chemokine Ligand 3
KCNK15-AS1	/	KCNK15 And WISP2 Antisense RNA 1
CASR	601199	Calcium Sensing Receptor
UCMA	/	Upper Zone Of Growth Plate And Cartilage Matrix Associated
ENPP1	173335	Ectonucleotide Pyrophosphatase/Phosphodiesterase 1
F9	300746	Coagulation Factor IX
GBA2	609471	Glucosylceramidase Beta 2
MEG3	605636	Maternally Expressed 3
IL1RAPL2	300277	Interleukin 1 Receptor Accessory Protein Like 2
PAPSS2	603005	3'-Phosphoadenosine 5'-Phosphosulfate Synthase 2
PRKAR1A	188830	Protein Kinase CAMP-Dependent Type I Regulatory Subunit Alpha
VCAM1	192225	Vascular Cell Adhesion Molecule 1
PTPN11	176876	Protein Tyrosine Phosphatase Non-Receptor Type 11
TRAPPC2B	/	Trafficking Protein Particle Complex 2B
TIMP2	188825	TIMP Metallopeptidase Inhibitor 2
TLR9	605474	Toll Like Receptor 9
SERPINA3	107280	Serpin Family A Member 3
BMP7	112267	Bone Morphogenetic Protein 7
S100A9	123886	S100 Calcium Binding Protein A9
IL2	147680	Interleukin 2
CCND1	168461	Cyclin D1
HLA-DQB1	604305	Major Histocompatibility Complex, Class II, DQ Beta 1
CXCL12	600835	C-X-C Motif Chemokine Ligand 12
CPT2	600650	Carnitine Palmitoyltransferase 2
UFC1	610554	Ubiquitin-Fold Modifier Conjugating Enzyme 1
STAT1	600555	Signal Transducer And Activator Of Transcription 1
CSF1	120420	Colony Stimulating Factor 1
ACTA2	102620	Actin Alpha 2, Smooth Muscle
EFEMP2	604633	EGF Containing Fibulin Extracellular Matrix Protein 2
KCNJ5	600734	Potassium Inwardly Rectifying Channel Subfamily J Member 5
FN1	135600	Fibronectin 1
CTSK	601105	Cathepsin K
HMGB1	163905	High Mobility Group Box 1
TTR	176300	Transthyretin
B3GAT3	606374	Beta-1,3-Glucuronyltransferase 3
PCGEM1	605443	PCGEM1 Prostate-Specific Transcript
FAS	134637	Fas Cell Surface Death Receptor
CXCL1	155730	C-X-C Motif Chemokine Ligand 1
ATP7A	300011	ATPase Copper Transporting Alpha
PMS2P2	/	PMS1 Homolog 2, Mismatch Repair System Component Pseudogene 2
ADIPOQ	605441	Adiponectin, C1Q And Collagen Domain Containing
RETN	605565	Resistin
KCTD13	608947	Potassium Channel Tetramerization Domain Containing 13
JUN	165160	Jun Proto-Oncogene, AP-1 Transcription Factor Subunit
MYH11	160745	Myosin Heavy Chain 11
HFE	613609	Homeostatic Iron Regulator
CCR6	601835	C-C Motif Chemokine Receptor 6
SMAD6	602931	SMAD Family Member 6
SLC2A10	606145	Solute Carrier Family 2 Member 10
ALOX5	152390	Arachidonate 5-Lipoxygenase
OSM	165095	Oncostatin M
MIF	153620	Macrophage Migration Inhibitory Factor
GHR	600946	Growth Hormone Receptor
IL7	146660	Interleukin 7
DKK1	605189	Dickkopf WNT Signaling Pathway Inhibitor 1
RET	164761	Ret Proto-Oncogene
TLR5	603031	Toll Like Receptor 5
TYR	606933	Tyrosinase
NGF	162030	Nerve Growth Factor
IL23A	605580	Interleukin 23 Subunit Alpha
F8	300841	Coagulation Factor VIII
BTNL2	606000	Butyrophilin Like 2
CIITA	600005	Class II Major Histocompatibility Complex Transactivator
CD44	107269	CD44 Molecule (Indian Blood Group)
IL13	147683	Interleukin 13
IL6R	147880	Interleukin 6 Receptor
ELN	130160	Elastin
IGFBP3	146732	Insulin Like Growth Factor Binding Protein 3
GBA	606463	Glucosylceramidase Beta
FGF2	134920	Fibroblast Growth Factor 2
F2	176930	Coagulation Factor II, Thrombin
MAPK14	600289	Mitogen-Activated Protein Kinase 14
TNFRSF11A	603499	TNF Receptor Superfamily Member 11a
PPARG	601487	Peroxisome Proliferator Activated Receptor Gamma
LRP5	603506	LDL Receptor Related Protein 5
SOST	605740	Sclerostin
MEN1	613733	Menin 1
FOS	164810	Fos Proto-Oncogene, AP-1 Transcription Factor Subunit
CASP3	600636	Caspase 3
HSPD1	118190	Heat Shock Protein Family D (Hsp60) Member 1
ELANE	130130	Elastase, Neutrophil Expressed
BRCA2	600185	BRCA2 DNA Repair Associated
SPDT	/	Spondyloepiphyseal Dysplasia Tarda, Autosomal Dominant
PES1	605819	Pescadillo Ribosomal Biogenesis Factor 1
FMOD	600245	Fibromodulin
CHST11	610128	Carbohydrate Sulfotransferase 11
SFRP4	606570	Secreted Frizzled Related Protein 4
CD40LG	300386	CD40 Ligand
FOXP3	300292	Forkhead Box P3
H2AC18	142720	H2A Clustered Histone 18
AKT1	164730	AKT Serine/Threonine Kinase 1
MAPK1	176948	Mitogen-Activated Protein Kinase 1
FASLG	134638	Fas Ligand
TIMP3	188826	TIMP Metallopeptidase Inhibitor 3
IBSP	147563	Integrin Binding Sialoprotein
CCN2	121009	Cellular Communication Network Factor 2
S100A12	603112	S100 Calcium Binding Protein A12
ADAMTSL1	609198	ADAMTS Like 1
KRAS	190070	KRAS Proto-Oncogene, GTPase
IL18R1	604494	Interleukin 18 Receptor 1
ADAM17	603639	ADAM Metallopeptidase Domain 17
CD40	109535	CD40 Molecule
EZH2	601573	Enhancer Of Zeste 2 Polycomb Repressive Complex 2 Subunit
IL11	147681	Interleukin 11
CCL4	182284	C-C Motif Chemokine Ligand 4
CDK4	123829	Cyclin Dependent Kinase 4
ATIC	601731	5-Aminoimidazole-4-Carboxamide Ribonucleotide Formyltransferase/IMP Cyclohydrolase
MIR132	610016	MicroRNA 132
PEPD	613230	Peptidase D
NRAS	164790	NRAS Proto-Oncogene, GTPase
CCL18	603757	C-C Motif Chemokine Ligand 18
CAT	115500	Catalase
IL2RA	147730	Interleukin 2 Receptor Subunit Alpha
KL	604824	Klotho
HP	140100	Haptoglobin
CCL20	601960	C-C Motif Chemokine Ligand 20
EGF	131530	Epidermal Growth Factor
MAPK8	601158	Mitogen-Activated Protein Kinase 8
CTLA4	123890	Cytotoxic T-Lymphocyte Associated Protein 4
HSPA5	138120	Heat Shock Protein Family A (Hsp70) Member 5
CXCL10	147310	C-X-C Motif Chemokine Ligand 10
IL16	603035	Interleukin 16
ADAM12	602714	ADAM Metallopeptidase Domain 12
FGF23	605380	Fibroblast Growth Factor 23
CYP27B1	609506	Cytochrome P450 Family 27 Subfamily B Member 1
STAT3	102582	Signal Transducer And Activator Of Transcription 3
SERPINE1	173360	Serpin Family E Member 1
BRAF	164757	B-Raf Proto-Oncogene, Serine/Threonine Kinase
SELE	131210	Selectin E
PLOD1	153454	Procollagen-Lysine,2-Oxoglutarate 5-Dioxygenase 1
GAPDH	138400	Glyceraldehyde-3-Phosphate Dehydrogenase
CSF2	138960	Colony Stimulating Factor 2
B2M	109700	Beta-2-Microglobulin
CXCR3	300574	C-X-C Motif Chemokine Receptor 3
IGF2	147470	Insulin Like Growth Factor 2
EFEMP1	601548	EGF Containing Fibulin Extracellular Matrix Protein 1
NOTCH1	190198	Notch Receptor 1
TRPV1	602076	Transient Receptor Potential Cation Channel Subfamily V Member 1
MTHFR	607093	Methylenetetrahydrofolate Reductase
EXT1	608177	Exostosin Glycosyltransferase 1
PLAUR	173391	Plasminogen Activator, Urokinase Receptor
CCND2	123833	Cyclin D2
ERCC1	126380	ERCC Excision Repair 1, Endonuclease Non-Catalytic Subunit
LTBP2	602091	Latent Transforming Growth Factor Beta Binding Protein 2
BANF1	603811	BAF Nuclear Assembly Factor 1
KMT2D	602113	Lysine Methyltransferase 2D
ARID1B	614556	AT-Rich Interaction Domain 1B
SERPINC1	107300	Serpin Family C Member 1
VIP	192320	Vasoactive Intestinal Peptide
MIR150	611114	MicroRNA 150
RELN	600514	Reelin
CX3CL1	601880	C-X3-C Motif Chemokine Ligand 1
PTGES	605172	Prostaglandin E Synthase
DMP1	600980	Dentin Matrix Acidic Phosphoprotein 1
BDNF	113505	Brain Derived Neurotrophic Factor
BMP6	112266	Bone Morphogenetic Protein 6
COMT	116790	Catechol-O-Methyltransferase
DSPP	125485	Dentin Sialophosphoprotein
OPRM1	600018	Opioid Receptor Mu 1
SLC39A8	608732	Solute Carrier Family 39 Member 8
PTEN	601728	Phosphatase And Tensin Homolog
F3	134390	Coagulation Factor III, Tissue Factor
SLC22A4	604190	Solute Carrier Family 22 Member 4
INS	176730	Insulin
CD244	605554	CD244 Molecule
NFKBIL1	601022	NFKB Inhibitor Like 1
CSF1R	164770	Colony Stimulating Factor 1 Receptor
ARSH	300586	Arylsulfatase Family Member H
MIA2	602132	MIA SH3 Domain ER Export Factor 2
FBLN2	135821	Fibulin 2
CD4	186940	CD4 Molecule
CTNNB1	116806	Catenin Beta 1
ALPP	171800	Alkaline Phosphatase, Placental
COG5	606821	Component Of Oligomeric Golgi Complex 5
HLA-DQA2	613503	Major Histocompatibility Complex, Class II, DQ Alpha 2
SAA1	104750	Serum Amyloid A1
HLA-DQA1	146880	Major Histocompatibility Complex, Class II, DQ Alpha 1
CXCL9	601704	C-X-C Motif Chemokine Ligand 9
CD80	112203	CD80 Molecule
SERPINH1	600943	Serpin Family H Member 1
PITX1	602149	Paired Like Homeodomain 1
CRYAA	123580	Crystallin Alpha A
SPG7	602783	SPG7 Matrix AAA Peptidase Subunit, Paraplegin
MICA	600169	MHC Class I Polypeptide-Related Sequence A
ITGAM	120980	Integrin Subunit Alpha M
PRTN3	177020	Proteinase 3
MPO	606989	Myeloperoxidase
SLC40A1	604653	Solute Carrier Family 40 Member 1
GPR101	300393	G Protein-Coupled Receptor 101
MIR21	611020	MicroRNA 21
MRAP	609196	Melanocortin 2 Receptor Accessory Protein
THBS1	188060	Thrombospondin 1
FGFR2	176943	Fibroblast Growth Factor Receptor 2
ITGB2	600065	Integrin Subunit Beta 2
FBLN1	135820	Fibulin 1
TNR	601995	Tenascin R
PIK3CG	601232	Phosphatidylinositol-4,5-Bisphosphate 3-Kinase Catalytic Subunit Gamma
ADAMTS3	605011	ADAM Metallopeptidase With Thrombospondin Type 1 Motif 3
IL22	605330	Interleukin 22
MMP10	185260	Matrix Metallopeptidase 10
B3GALT6	615291	Beta-1,3-Galactosyltransferase 6
LPL	609708	Lipoprotein Lipase
FSTL1	605547	Follistatin Like 1
TGFA	190170	Transforming Growth Factor Alpha
F5	612309	Coagulation Factor V
RMRP	157660	RNA Component Of Mitochondrial RNA Processing Endoribonuclease
C1S	120580	Complement C1s
ACE	106180	Angiotensin I Converting Enzyme
TLR3	603029	Toll Like Receptor 3
C1R	613785	Complement C1r
FCGR3A	146740	Fc Fragment Of IgG Receptor IIIa
IGF1R	147370	Insulin Like Growth Factor 1 Receptor
CCR5	601373	C-C Motif Chemokine Receptor 5 (Gene/Pseudogene)
MMP12	601046	Matrix Metallopeptidase 12
ZNF687	610568	Zinc Finger Protein 687
IL17RA	605461	Interleukin 17 Receptor A
CA2	611492	Carbonic Anhydrase 2
CASP1	147678	Caspase 1
CP	117700	Ceruloplasmin
ANXA5	131230	Annexin A5
PLAU	191840	Plasminogen Activator, Urokinase
GPR33	610118	G Protein-Coupled Receptor 33 (Gene/Pseudogene)
ACVRL1	601284	Activin A Receptor Like Type 1
AP3D1	607246	Adaptor Related Protein Complex 3 Subunit Delta 1
HMGCR	142910	3-Hydroxy-3-Methylglutaryl-CoA Reductase
EXT2	608210	Exostosin Glycosyltransferase 2
MIR9-1	611186	MicroRNA 9-1
CTSL	116880	Cathepsin L
IDS	300823	Iduronate 2-Sulfatase
LIG4	601837	DNA Ligase 4
ERCC8	609412	ERCC Excision Repair 8, CSA Ubiquitin Ligase Complex Subunit
HAS1	601463	Hyaluronan Synthase 1
PLOD2	601865	Procollagen-Lysine,2-Oxoglutarate 5-Dioxygenase 2
FLT1	165070	Fms Related Receptor Tyrosine Kinase 1
TGFBR3	600742	Transforming Growth Factor Beta Receptor 3
SLC34A3	609826	Solute Carrier Family 34 Member 3
SELP	173610	Selectin P
ANXA1	151690	Annexin A1
CD86	601020	CD86 Molecule
ICOSLG	605717	Inducible T Cell Costimulator Ligand
SMAP2	616916	Small ArfGAP2
LIF	159540	LIF Interleukin 6 Family Cytokine
SIK3	614776	SIK Family Kinase 3
IL2RB	146710	Interleukin 2 Receptor Subunit Beta
FGFR1	136350	Fibroblast Growth Factor Receptor 1
STAT4	600558	Signal Transducer And Activator Of Transcription 4
NFKBIA	164008	NFKB Inhibitor Alpha
COX5A	603773	Cytochrome C Oxidase Subunit 5A
SIRT1	604479	Sirtuin 1
HSPG2	142461	Heparan Sulfate Proteoglycan 2
SST	182450	Somatostatin
TACR1	162323	Tachykinin Receptor 1
TGIF1	602630	TGFB Induced Factor Homeobox 1
TRAPPC3	610955	Trafficking Protein Particle Complex 3
TRAPPC12	614139	Trafficking Protein Particle Complex 12
OCRL	300535	OCRL Inositol Polyphosphate-5-Phosphatase
SELL	153240	Selectin L
CDKN2A	600160	Cyclin Dependent Kinase Inhibitor 2A
TNXB	600985	Tenascin XB
TMPO	188380	Thymopoietin
GLB1	611458	Galactosidase Beta 1
TNFSF13B	603969	TNF Superfamily Member 13b
HLA-DPB1	142858	Major Histocompatibility Complex, Class II, DP Beta 1
CD28	186760	CD28 Molecule
MYC	190080	MYC Proto-Oncogene, BHLH Transcription Factor
CDKN1A	116899	Cyclin Dependent Kinase Inhibitor 1A
MATN4	603897	Matrilin 4
REL	164910	REL Proto-Oncogene, NF-KB Subunit
SPARC	182120	Secreted Protein Acidic And Cysteine Rich
ADAMTS9	605421	ADAM Metallopeptidase With Thrombospondin Type 1 Motif 9
TEK	600221	TEK Receptor Tyrosine Kinase
ABCB1	171050	ATP Binding Cassette Subfamily B Member 1
NFKB1	164011	Nuclear Factor Kappa B Subunit 1
IRF5	607218	Interferon Regulatory Factor 5
NF1	613113	Neurofibromin 1
CXCL5	600324	C-X-C Motif Chemokine Ligand 5
CXCL2	139110	C-X-C Motif Chemokine Ligand 2
APOH	138700	Apolipoprotein H
PLEC	601282	Plectin
MTOR	601231	Mechanistic Target Of Rapamycin Kinase
CD163	605545	CD163 Molecule
LTBP1	150390	Latent Transforming Growth Factor Beta Binding Protein 1
P4HB	176790	Prolyl 4-Hydroxylase Subunit Beta
ENG	131195	Endoglin
SOD1	147450	Superoxide Dismutase 1
CD79A	112205	CD79a Molecule
TRAPPC9	611966	Trafficking Protein Particle Complex 9
MIA3	613455	MIA SH3 Domain ER Export Factor 3
TRAPPC1	610969	Trafficking Protein Particle Complex 1
TRAPPC4	610971	Trafficking Protein Particle Complex 4
TRAPPC10	602103	Trafficking Protein Particle Complex 10
TRAPPC6A	610396	Trafficking Protein Particle Complex 6A
TRAPPC2L	610970	Trafficking Protein Particle Complex 2 Like
TRAPPC5	/	Trafficking Protein Particle Complex 5
TRAPPC8	614136	Trafficking Protein Particle Complex 8
TNFSF13	604472	TNF Superfamily Member 13
CYCS	123970	Cytochrome C, Somatic
MIR335	611768	MicroRNA 335
SDHA	600857	Succinate Dehydrogenase Complex Flavoprotein Subunit A
IL17F	606496	Interleukin 17F
CTSG	116830	Cathepsin G
MALAT1	607924	Metastasis Associated Lung Adenocarcinoma Transcript 1
F10	613872	Coagulation Factor X
TLR10	606270	Toll Like Receptor 10
ANGPT1	601667	Angiopoietin 1
MIRLET7E	611250	MicroRNA Let-7e
LIFR	151443	LIF Receptor Subunit Alpha
HLA-A	142800	Major Histocompatibility Complex, Class I, A
PRODH	606810	Proline Dehydrogenase 1
SLC35D1	610804	Solute Carrier Family 35 Member D1
KDR	191306	Kinase Insert Domain Receptor
COL6A4P1	612397	Collagen Type VI Alpha 4 Pseudogene 1
TRAF6	602355	TNF Receptor Associated Factor 6
SDC1	186355	Syndecan 1
PLA2G2A	172411	Phospholipase A2 Group IIA
IL32	606001	Interleukin 32
HSP90B1	191175	Heat Shock Protein 90 Beta Family Member 1
LOX	153455	Lysyl Oxidase
CXCR4	162643	C-X-C Motif Chemokine Receptor 4
SLC11A1	600266	Solute Carrier Family 11 Member 1
MUC1	158340	Mucin 1, Cell Surface Associated
STEAP4	611098	STEAP4 Metalloreductase
MIR199A1	610719	MicroRNA 199a-1
CALCR	114131	Calcitonin Receptor
PRKG1	176894	Protein Kinase CGMP-Dependent 1
CCN1	602369	Cellular Communication Network Factor 1
CCR2	601267	C-C Motif Chemokine Receptor 2
FTO	610966	FTO Alpha-Ketoglutarate Dependent Dioxygenase
HIF1A	603348	Hypoxia Inducible Factor 1 Subunit Alpha
SHOX	312865	Short Stature Homeobox
MIR17	609416	MicroRNA 17
CXCR5	601613	C-X-C Motif Chemokine Receptor 5
U2AF1	191317	U2 Small Nuclear RNA Auxiliary Factor 1
PRDM10	618319	PR/SET Domain 10
BMP4	112262	Bone Morphogenetic Protein 4
EDEM2	610302	ER Degradation Enhancing Alpha-Mannosidase Like Protein 2
SOD2	147460	Superoxide Dismutase 2
ITGA4	192975	Integrin Subunit Alpha 4
VWF	613160	Von Willebrand Factor
CD69	107273	CD69 Molecule
TRAF3	601896	TNF Receptor Associated Factor 3
F2RL1	600933	F2R Like Trypsin Receptor 1
ARSA	607574	Arylsulfatase A
ITGAL	153370	Integrin Subunit Alpha L
THBS3	188062	Thrombospondin 3
SLC34A1	182309	Solute Carrier Family 34 Member 1
CSF3	138970	Colony Stimulating Factor 3
CD8A	186910	CD8a Molecule
GALNT3	601756	Polypeptide N-Acetylgalactosaminyltransferase 3
UCA1	617500	Urothelial Cancer Associated 1
HNF4A	600281	Hepatocyte Nuclear Factor 4 Alpha
FOLR2	136425	Folate Receptor Beta
CAST	114090	Calpastatin
GNL3	608011	G Protein Nucleolar 3
GFPT1	138292	Glutamine--Fructose-6-Phosphate Transaminase 1
OTOG	604487	Otogelin
TRPM6	607009	Transient Receptor Potential Cation Channel Subfamily M Member 6
KDM4C	605469	Lysine Demethylase 4C
CAPZB	601572	Capping Actin Protein Of Muscle Z-Line Subunit Beta
POMC	176830	Proopiomelanocortin
SOCS1	603597	Suppressor Of Cytokine Signaling 1
SYK	600085	Spleen Associated Tyrosine Kinase
TTN	188840	Titin
PROCR	600646	Protein C Receptor
ENO1	172430	Enolase 1
LRRK2	609007	Leucine Rich Repeat Kinase 2
OLAH	/	Oleoyl-ACP Hydrolase
PTPRC	151460	Protein Tyrosine Phosphatase Receptor Type C
NAMPT	608764	Nicotinamide Phosphoribosyltransferase
S100A8	123885	S100 Calcium Binding Protein A8
CANX	114217	Calnexin
FGF7	148180	Fibroblast Growth Factor 7
CD68	153634	CD68 Molecule
PF4	173460	Platelet Factor 4
NR4A2	601828	Nuclear Receptor Subfamily 4 Group A Member 2
HSPA4	601113	Heat Shock Protein Family A (Hsp70) Member 4
TNFRSF13C	606269	TNF Receptor Superfamily Member 13C
MBL2	154545	Mannose Binding Lectin 2
THBD	188040	Thrombomodulin
CD14	158120	CD14 Molecule
PYCARD	606838	PYD And CARD Domain Containing
MACIR	616608	Macrophage Immunometabolism Regulator
FBLN5	604580	Fibulin 5
ARSB	611542	Arylsulfatase B
APOA1	107680	Apolipoprotein A1
TRIM2	614141	Tripartite Motif Containing 2
PPARA	170998	Peroxisome Proliferator Activated Receptor Alpha
AGTR1	106165	Angiotensin II Receptor Type 1
FCRL3	606510	Fc Receptor Like 3
LACC1	613409	Laccase Domain Containing 1
HNRNPL	603083	Heterogeneous Nuclear Ribonucleoprotein L
STRC	606440	Stereocilin
CEACAM16	614591	CEA Cell Adhesion Molecule 16, Tectorial Membrane Component
NAA50	610834	N-Alpha-Acetyltransferase 50, NatE Catalytic Subunit
CX3CR1	601470	C-X3-C Motif Chemokine Receptor 1
IDUA	252800	Alpha-L-Iduronidase
SYNE1	608441	Spectrin Repeat Containing Nuclear Envelope Protein 1
MDM2	164785	MDM2 Proto-Oncogene
MIR30A	612329	MicroRNA 30a
HTRA1	602194	HtrA Serine Peptidase 1
IL19	605687	Interleukin 19
F7	613878	Coagulation Factor VII
SLC26A4	605646	Solute Carrier Family 26 Member 4
MAFB	608968	MAF BZIP Transcription Factor B
AGER	600214	Advanced Glycosylation End-Product Specific Receptor
TNFSF10	603598	TNF Superfamily Member 10
MYLK	600922	Myosin Light Chain Kinase
FAM20C	611061	FAM20C Golgi Associated Secretory Pathway Kinase
CXCL6	138965	C-X-C Motif Chemokine Ligand 6
RELA	164014	RELA Proto-Oncogene, NF-KB Subunit
SAA4	104752	Serum Amyloid A4, Constitutive
PON1	168820	Paraoxonase 1
ESR2	601663	Estrogen Receptor 2
TBX4	601719	T-Box Transcription Factor 4
TLR1	601194	Toll Like Receptor 1
PKD1	601313	Polycystin 1, Transient Receptor Potential Channel Interacting
GREM1	603054	Gremlin 1, DAN Family BMP Antagonist
TLR7	300365	Toll Like Receptor 7
GGT1	612346	Gamma-Glutamyltransferase 1
MEPE	605912	Matrix Extracellular Phosphoglycoprotein
EPAS1	603349	Endothelial PAS Domain Protein 1
LEPR	601007	Leptin Receptor
ALDH1A2	603687	Aldehyde Dehydrogenase 1 Family Member A2
IL21	605384	Interleukin 21
LBR	600024	Lamin B Receptor
MIR15A	609703	MicroRNA 15a
PSMB9	177045	Proteasome 20S Subunit Beta 9
RPE65	180069	Retinoid Isomerohydrolase RPE65
PLCE1	608414	Phospholipase C Epsilon 1
CD2AP	604241	CD2 Associated Protein
ZNF23	194527	Zinc Finger Protein 23
BLOC1S1	601444	Biogenesis Of Lysosomal Organelles Complex 1 Subunit 1
TMEM222	/	Transmembrane Protein 222
RDM1	612896	RAD52 Motif Containing 1
EMSY	608574	EMSY Transcriptional Repressor, BRCA2 Interacting
OR1L1	/	Olfactory Receptor Family 1 Subfamily L Member 1
MIR142	615657	MicroRNA 142
MIR196A1	608632	MicroRNA 196a-1
FCGR3B	610665	Fc Fragment Of IgG Receptor IIIb
CD34	142230	CD34 Molecule
EDN1	131240	Endothelin 1
MET	164860	MET Proto-Oncogene, Receptor Tyrosine Kinase
BMP1	112264	Bone Morphogenetic Protein 1
BAX	600040	BCL2 Associated X, Apoptosis Regulator
BLK	191305	BLK Proto-Oncogene, Src Family Tyrosine Kinase
TFRC	190010	Transferrin Receptor
RELB	604758	RELB Proto-Oncogene, NF-KB Subunit
TMEM43	612048	Transmembrane Protein 43
H3-2	/	H3.2 Histone (Putative)
APOE	107741	Apolipoprotein E
GPT	138200	Glutamic--Pyruvic Transaminase
NKX3-2	602183	NK3 Homeobox 2
PDCD1	600244	Programmed Cell Death 1
IL37	605510	Interleukin 37
TRAF1	601711	TNF Receptor Associated Factor 1
MITF	156845	Melanocyte Inducing Transcription Factor
FMO1	136130	Flavin Containing Dimethylaniline Monoxygenase 1
PIGB	604122	Phosphatidylinositol Glycan Anchor Biosynthesis Class B
SMYD1	606846	SET And MYND Domain Containing 1
ANKAR	609803	Ankyrin And Armadillo Repeat Containing
NEMP2	616497	Nuclear Envelope Integral Membrane Protein 2
LOC102723692	/	Uncharacterized LOC102723692
LOC113939944	/	Sharpr-MPRA Regulatory Region 9539
NR3C1	138040	Nuclear Receptor Subfamily 3 Group C Member 1
CCR1	601159	C-C Motif Chemokine Receptor 1
TNC	187380	Tenascin C
IL3	147740	Interleukin 3
CR1	120620	Complement C3b/C4b Receptor 1 (Knops Blood Group)
IL5	147850	Interleukin 5
CFI	217030	Complement Factor I
LGALS3	153619	Galectin 3
TUG1	614971	Taurine Up-Regulated 1
NSD2	602952	Nuclear Receptor Binding SET Domain Protein 2
NAGLU	609701	N-Acetyl-Alpha-Glucosaminidase
SYVN1	608046	Synoviolin 1
IGF2R	147280	Insulin Like Growth Factor 2 Receptor
CRH	122560	Corticotropin Releasing Hormone
CCL11	601156	C-C Motif Chemokine Ligand 11
GJA1	121014	Gap Junction Protein Alpha 1
DSP	125647	Desmoplakin
TAC1	162320	Tachykinin Precursor 1
TNIP1	607714	TNFAIP3 Interacting Protein 1
PLA2G4A	600522	Phospholipase A2 Group IVA
PVT1	165140	Pvt1 Oncogene
ZFAS1	/	ZNFX1 Antisense RNA 1
IL9	146931	Interleukin 9
SLC17A5	604322	Solute Carrier Family 17 Member 5
HGF	142409	Hepatocyte Growth Factor
SLC22A12	607096	Solute Carrier Family 22 Member 12
ERAP1	606832	Endoplasmic Reticulum Aminopeptidase 1
TNFRSF8	153243	TNF Receptor Superfamily Member 8
FCAR	147045	Fc Fragment Of IgA Receptor
NPSR1	608595	Neuropeptide S Receptor 1
CARD8	609051	Caspase Recruitment Domain Family Member 8
MIR99B	614510	MicroRNA 99b
CALM1	114180	Calmodulin 1
EEF1A2	602959	Eukaryotic Translation Elongation Factor 1 Alpha 2
PLAT	173370	Plasminogen Activator, Tissue Type
NOG	602991	Noggin
INF2	610982	Inverted Formin, FH2 And WH2 Domain Containing
SLC26A3	126650	Solute Carrier Family 26 Member 3
MFAP5	601103	Microfibril Associated Protein 5
LTBP4	604710	Latent Transforming Growth Factor Beta Binding Protein 4
MIR221	300568	MicroRNA 221
XDH	607633	Xanthine Dehydrogenase
CYP19A1	107910	Cytochrome P450 Family 19 Subfamily A Member 1
KDM1A	609132	Lysine Demethylase 1A
BCL2	151430	BCL2 Apoptosis Regulator
JAM3	606871	Junctional Adhesion Molecule 3
IL18BP	604113	Interleukin 18 Binding Protein
MVK	251170	Mevalonate Kinase
CD19	107265	CD19 Molecule
PAX2	167409	Paired Box 2
NPR2	108961	Natriuretic Peptide Receptor 2
SLC9A3R1	604990	SLC9A3 Regulator 1
COL4A3	120070	Collagen Type IV Alpha 3 Chain
COL4A4	120131	Collagen Type IV Alpha 4 Chain
SGSH	605270	N-Sulfoglucosamine Sulfohydrolase
RPS26	603701	Ribosomal Protein S26
RARRES2	601973	Retinoic Acid Receptor Responder 2
GPI	172400	Glucose-6-Phosphate Isomerase
HSP90AA1	140571	Heat Shock Protein 90 Alpha Family Class A Member 1
ADAMTS15	607509	ADAM Metallopeptidase With Thrombospondin Type 1 Motif 15
BSG	109480	Basigin (Ok Blood Group)
RECK	605227	Reversion Inducing Cysteine Rich Protein With Kazal Motifs
TREM1	605085	Triggering Receptor Expressed On Myeloid Cells 1
MMP17	602285	Matrix Metallopeptidase 17
MSTN	601788	Myostatin
EP300	602700	E1A Binding Protein P300
GSR	138300	Glutathione-Disulfide Reductase
IL22RA1	605457	Interleukin 22 Receptor Subunit Alpha 1
CHIT1	600031	Chitinase 1
JAK1	147795	Janus Kinase 1
MAP3K8	191195	Mitogen-Activated Protein Kinase Kinase Kinase 8
FCGR2B	604590	Fc Fragment Of IgG Receptor IIb
SRF	600589	Serum Response Factor
LECT2	602882	Leukocyte Cell Derived Chemotaxin 2
IL26	605679	Interleukin 26
VCAN	118661	Versican
HDAC4	605314	Histone Deacetylase 4
DCSTAMP	605933	Dendrocyte Expressed Seven Transmembrane Protein
BDKRB2	113503	Bradykinin Receptor B2
VIM	193060	Vimentin
ADCY3	600291	Adenylate Cyclase 3
TYRP1	115501	Tyrosinase Related Protein 1
NCAM1	116930	Neural Cell Adhesion Molecule 1
GPT2	138210	Glutamic--Pyruvic Transaminase 2
SLC26A5	604943	Solute Carrier Family 26 Member 5
SLC6A11	607952	Solute Carrier Family 6 Member 11
SRSF7	600572	Serine And Arginine Rich Splicing Factor 7
SLC26A1	610130	Solute Carrier Family 26 Member 1
SLC26A8	608480	Solute Carrier Family 26 Member 8
ARF3	103190	ADP Ribosylation Factor 3
SLC38A4	608065	Solute Carrier Family 38 Member 4
SLC7A3	300443	Solute Carrier Family 7 Member 3
RAP2B	179541	RAP2B, Member Of RAS Oncogene Family
SLC26A6	610068	Solute Carrier Family 26 Member 6
HPS6	607522	HPS6 Biogenesis Of Lysosomal Organelles Complex 2 Subunit 3
GGA3	606006	Golgi Associated, Gamma Adaptin Ear Containing, ARF Binding Protein 3
GGCT	137170	Gamma-Glutamylcyclotransferase
TTC3	602259	Tetratricopeptide Repeat Domain 3
SUGCT	609187	Succinyl-CoA:Glutarate-CoA Transferase
TAAR9	608282	Trace Amine Associated Receptor 9 (Gene/Pseudogene)
GGT2	137181	Gamma-Glutamyltransferase 2
MIR222	300569	MicroRNA 222
GGTLC3	612340	Gamma-Glutamyltransferase Light Chain Family Member 3
TMPO-AS1	/	TMPO Antisense RNA 1
TGFB2-AS1	/	TGFB2 Antisense RNA 1 (Head To Head)
TGFB2-OT1	/	TGFB2 Overlapping Transcript 1
LOC101448202	/	Uncharacterized LOC101448202
ENSG00000259039	/	/
IL4R	147781	Interleukin 4 Receptor
TRPC6	603652	Transient Receptor Potential Cation Channel Subfamily C Member 6
SIGLEC1	600751	Sialic Acid Binding Ig Like Lectin 1
PRRC2A	142580	Proline Rich Coiled-Coil 2A
APP	104760	Amyloid Beta Precursor Protein
DOT1L	607375	DOT1 Like Histone Lysine Methyltransferase
AK1	103000	Adenylate Kinase 1
PPP1CC	176914	Protein Phosphatase 1 Catalytic Subunit Gamma
FCGR2A	146790	Fc Fragment Of IgG Receptor IIa
BST1	600387	Bone Marrow Stromal Cell Antigen 1
LTB	600978	Lymphotoxin Beta
HLA-DRB5	604776	Major Histocompatibility Complex, Class II, DR Beta 5
IFNA1	147660	Interferon Alpha 1
BTLA	607925	B And T Lymphocyte Associated
HTR2A	182135	5-Hydroxytryptamine Receptor 2A
CD38	107270	CD38 Molecule
TRAF3IP2	607043	TRAF3 Interacting Protein 2
IL10RA	146933	Interleukin 10 Receptor Subunit Alpha
MIR29A	610782	MicroRNA 29a
PRPS1	311850	Phosphoribosyl Pyrophosphate Synthetase 1
GNAQ	600998	G Protein Subunit Alpha Q
ASS1	603470	Argininosuccinate Synthase 1
WT1	607102	WT1 Transcription Factor
HLA-DRA	142860	Major Histocompatibility Complex, Class II, DR Alpha
SLC19A1	600424	Solute Carrier Family 19 Member 1
SH2D1A	300490	SH2 Domain Containing 1A
DHODH	126064	Dihydroorotate Dehydrogenase (Quinone)
NPHS1	602716	NPHS1 Adhesion Molecule, Nephrin
ACTN4	604638	Actinin Alpha 4
TAP2	170261	Transporter 2, ATP Binding Cassette Subfamily B Member
ANK3	600465	Ankyrin 3
TAPBP	601962	TAP Binding Protein
APBB1	602709	Amyloid Beta Precursor Protein Binding Family B Member 1
HLA-DMB	142856	Major Histocompatibility Complex, Class II, DM Beta
MICB	602436	MHC Class I Polypeptide-Related Sequence B
HLA-DOA	142930	Major Histocompatibility Complex, Class II, DO Alpha
NPHS2	604766	NPHS2 Stomatin Family Member, Podocin
HLA-DMA	142855	Major Histocompatibility Complex, Class II, DM Alpha
CELSR3	604264	Cadherin EGF LAG Seven-Pass G-Type Receptor 3
PDLIM5	605904	PDZ And LIM Domain 5
HEPH	300167	Hephaestin
DDX39B	142560	DExD-Box Helicase 39B
CCRL2	608379	C-C Motif Chemokine Receptor Like 2
LDB1	603451	LIM Domain Binding 1
LDB2	603450	LIM Domain Binding 2
TAGAP	609667	T Cell Activation RhoGTPase Activating Protein
FXYD1	602359	FXYD Domain Containing Ion Transport Regulator 1
LRRK1	610986	Leucine Rich Repeat Kinase 1
KRT86	601928	Keratin 86
IGDCC3	604184	Immunoglobulin Superfamily DCC Subclass Member 3
SIAE	610079	Sialic Acid Acetylesterase
ZNF354A	602444	Zinc Finger Protein 354A
SUPT20H	613417	SPT20 Homolog, SAGA Complex Component
IFRD2	602725	Interferon Related Developmental Regulator 2
PPFIA3	603144	PTPRF Interacting Protein Alpha 3
TBL1X	300196	Transducin Beta Like 1 X-Linked
CLEC16A	611303	C-Type Lectin Domain Containing 16A
LIN54	613367	Lin-54 DREAM MuvB Core Complex Component
CEP350	617870	Centrosomal Protein 350
ZNF334	/	Zinc Finger Protein 334
USP50	/	Ubiquitin Specific Peptidase 50
PDF	618720	Peptide Deformylase, Mitochondrial
FRG2C	/	FSHD Region Gene 2 Family Member C
FBXL19-AS1	/	FBXL19 Antisense RNA 1
SNHG28	/	Small Nucleolar RNA Host Gene 28
PCAT1	616043	Prostate Cancer Associated Transcript 1
SNHG29	/	Small Nucleolar RNA Host Gene 29
RNU105C	/	RNA, U105C Small Nucleolar
HCG14	/	HLA Complex Group 14
CCAT1	617705	Colon Cancer Associated Transcript 1
LOC106146143	/	Int1h-1 Recombination Region
LOC106146144	/	Int1h-2 Recombination Region
LOC106146150	/	Int22h-1 Recombination Region
LOC106146152	/	Int22h-3 Recombination Region
LEPQTL1	/	Leptin, Serum Levels Of
DDB1	600045	Damage Specific DNA Binding Protein 1
EPO	133170	Erythropoietin
CORIN	605236	Corin, Serine Peptidase
APOB	107730	Apolipoprotein B
NPY	162640	Neuropeptide Y
PARD3B	/	Par-3 Family Cell Polarity Regulator Beta
CCL13	601391	C-C Motif Chemokine Ligand 13
MMP7	178990	Matrix Metallopeptidase 7
TSBP1-AS1	/	TSBP1 And BTNL2 Antisense RNA 1
TGM2	190196	Transglutaminase 2
EMD	300384	Emerin
SUMF1	607939	Sulfatase Modifying Factor 1
CLEC3B	187520	C-Type Lectin Domain Family 3 Member B
IFIH1	606951	Interferon Induced With Helicase C Domain 1
HERC2	605837	HECT And RLD Domain Containing E3 Ubiquitin Protein Ligase 2
GUSB	611499	Glucuronidase Beta
KCNJ11	600937	Potassium Inwardly Rectifying Channel Subfamily J Member 11
ITGB1	135630	Integrin Subunit Beta 1
ATN1	607462	Atrophin 1
UQCC1	611797	Ubiquinol-Cytochrome C Reductase Complex Assembly Factor 1
GLT8D1	618399	Glycosyltransferase 8 Domain Containing 1
SREBF2	600481	Sterol Regulatory Element Binding Transcription Factor 2
MIR223	300694	MicroRNA 223
KNG1	612358	Kininogen 1
CASP8	601763	Caspase 8
CDK6	603368	Cyclin Dependent Kinase 6
ACVR1	102576	Activin A Receptor Type 1
GK	300474	Glycerol Kinase
FAH	613871	Fumarylacetoacetate Hydrolase
PAX1	167411	Paired Box 1
CLCN5	300008	Chloride Voltage-Gated Channel 5
TSR2	300945	TSR2 Ribosome Maturation Factor
SUPT3H	602947	SPT3 Homolog, SAGA And STAGA Complex Component
LRP1	107770	LDL Receptor Related Protein 1
ACTC1	102540	Actin Alpha Cardiac Muscle 1
PRL	176760	Prolactin
RHOB	165370	Ras Homolog Family Member B
LUM	600616	Lumican
BGN	301870	Biglycan
OPTC	605127	Opticin
SNAI1	604238	Snail Family Transcriptional Repressor 1
KIR2DL1	604936	Killer Cell Immunoglobulin Like Receptor, Two Ig Domains And Long Cytoplasmic Tail 1
KIR2DS4	604955	Killer Cell Immunoglobulin Like Receptor, Two Ig Domains And Short Cytoplasmic Tail 4
INHBA	147290	Inhibin Subunit Beta A
MAP2K1	176872	Mitogen-Activated Protein Kinase Kinase 1
SOX5	604975	SRY-Box Transcription Factor 5
NME8	607421	NME/NM23 Family Member 8
SLPI	107285	Secretory Leukocyte Peptidase Inhibitor
CHAT	118490	Choline O-Acetyltransferase
IL1RAP	602626	Interleukin 1 Receptor Accessory Protein
CCR7	600242	C-C Motif Chemokine Receptor 7
RIPK4	605706	Receptor Interacting Serine/Threonine Kinase 4
GDF6	601147	Growth Differentiation Factor 6
RSPO2	610575	R-Spondin 2
GSTM1	138350	Glutathione S-Transferase Mu 1
NR1H4	603826	Nuclear Receptor Subfamily 1 Group H Member 4
CDK1	116940	Cyclin Dependent Kinase 1
ARL13B	608922	ADP Ribosylation Factor Like GTPase 13B
CST3	604312	Cystatin C
SCARB2	602257	Scavenger Receptor Class B Member 2
HAVCR2	606652	Hepatitis A Virus Cellular Receptor 2
EGFR	131550	Epidermal Growth Factor Receptor
IRAK3	604459	Interleukin 1 Receptor Associated Kinase 3
GPBAR1	610147	G Protein-Coupled Bile Acid Receptor 1
CASC3	606504	CASC3 Exon Junction Complex Subunit
MAP2K2	601263	Mitogen-Activated Protein Kinase Kinase 2
PECAM1	173445	Platelet And Endothelial Cell Adhesion Molecule 1
CDH2	114020	Cadherin 2
LPAR1	602282	Lysophosphatidic Acid Receptor 1
WNT5A	164975	Wnt Family Member 5A
SERPINF2	613168	Serpin Family F Member 2
KCNQ1	607542	Potassium Voltage-Gated Channel Subfamily Q Member 1
PRKDC	600899	Protein Kinase, DNA-Activated, Catalytic Subunit
SNCA	163890	Synuclein Alpha
DBH	609312	Dopamine Beta-Hydroxylase
ILK	602366	Integrin Linked Kinase
STS	300747	Steroid Sulfatase
GNAI3	139370	G Protein Subunit Alpha I3
ADAMTS13	604134	ADAM Metallopeptidase With Thrombospondin Type 1 Motif 13
BIRC2	601712	Baculoviral IAP Repeat Containing 2
CHN1	118423	Chimerin 1
FDPS	134629	Farnesyl Diphosphate Synthase
CACNA1F	300110	Calcium Voltage-Gated Channel Subunit Alpha1 F
PSMB5	600306	Proteasome 20S Subunit Beta 5
GALC	606890	Galactosylceramidase
M6PR	154540	Mannose-6-Phosphate Receptor, Cation Dependent
CLCN4	302910	Chloride Voltage-Gated Channel 4
HCCS	300056	Holocytochrome C Synthase
GPR143	300808	G Protein-Coupled Receptor 143
OCA2	611409	OCA2 Melanosomal Transmembrane Protein
MEOX1	600147	Mesenchyme Homeobox 1
GDF3	606522	Growth Differentiation Factor 3
SLC24A5	609802	Solute Carrier Family 24 Member 5
SUCLG2	603922	Succinate-CoA Ligase GDP-Forming Subunit Beta
MLANA	605513	Melan-A
SLC45A2	606202	Solute Carrier Family 45 Member 2
TBX6	602427	T-Box Transcription Factor 6
HPS4	606682	HPS4 Biogenesis Of Lysosomal Organelles Complex 3 Subunit 2
GPRC6A	613572	G Protein-Coupled Receptor Class C Group 6 Member A
FRMD7	300628	FERM Domain Containing 7
MYO18B	607295	Myosin XVIIIB
CABP4	608965	Calcium Binding Protein 4
SPECC1L	614140	Sperm Antigen With Calponin Homology And Coiled-Coil Domains 1 Like
HES7	608059	Hes Family BHLH Transcription Factor 7
RIPPLY2	609891	Ripply Transcriptional Repressor 2
NAA30	617989	N-Alpha-Acetyltransferase 30, NatC Catalytic Subunit
ADCK2	/	AarF Domain Containing Kinase 2
OTULIN	615712	OTU Deubiquitinase With Linear Linkage Specificity
SHROOM2	300103	Shroom Family Member 2
MESP2	605195	Mesoderm Posterior BHLH Transcription Factor 2
RIPPLY3	609892	Ripply Transcriptional Repressor 3
IGLL5	/	Immunoglobulin Lambda Like Polypeptide 5
RIPPLY1	300575	Ripply Transcriptional Repressor 1
LRMDA	614537	Leucine Rich Melanocyte Differentiation Associated
KRTAP4-11	/	Keratin Associated Protein 4-11
LOC100130744	/	Uncharacterized LOC100130744
OA3	/	Ocular Albinism 3 (Autosomal Recessive)
OASD	/	Ocular Albinism And Sensorineural Deafness
MRC2	612264	Mannose Receptor C Type 2
CXCR1	146929	C-X-C Motif Chemokine Receptor 1
POSTN	608777	Periostin
NTRK1	191315	Neurotrophic Receptor Tyrosine Kinase 1
SMN1	600354	Survival Of Motor Neuron 1, Telomeric
ITLN1	609873	Intelectin 1
NT5E	129190	5'-Nucleotidase Ecto
ENO2	131360	Enolase 2
FOXD2-AS1	/	FOXD2 Adjacent Opposite Strand RNA 1
CRYAB	123590	Crystallin Alpha B
PBRM1	606083	Polybromo 1
DEFB4A	602215	Defensin Beta 4A
IL12B	161561	Interleukin 12B
GLIS3	610192	GLIS Family Zinc Finger 3
SHBG	182205	Sex Hormone Binding Globulin
IL1RL1	601203	Interleukin 1 Receptor Like 1
SOCS3	604176	Suppressor Of Cytokine Signaling 3
SETD2	612778	SET Domain Containing 2, Histone Lysine Methyltransferase
OPRD1	165195	Opioid Receptor Delta 1
ATP7B	606882	ATPase Copper Transporting Beta
MIR34A	611172	MicroRNA 34a
THRA	190120	Thyroid Hormone Receptor Alpha
RNASE3	131398	Ribonuclease A Family Member 3
IL34	612081	Interleukin 34
OLR1	602601	Oxidized Low Density Lipoprotein Receptor 1
NUCB2	608020	Nucleobindin 2
IGFBP1	146730	Insulin Like Growth Factor Binding Protein 1
TLR8	300366	Toll Like Receptor 8
EN1	131290	Engrailed Homeobox 1
DIO2	601413	Iodothyronine Deiodinase 2
GPR22	601910	G Protein-Coupled Receptor 22
CTSD	116840	Cathepsin D
CXCL11	604852	C-X-C Motif Chemokine Ligand 11
AR	313700	Androgen Receptor
LOC101928222	/	Uncharacterized LOC101928222
DPP4	102720	Dipeptidyl Peptidase 4
MIR671	615245	MicroRNA 671
PNOC	601459	Prepronociceptin
CCL22	602957	C-C Motif Chemokine Ligand 22
IFNB1	147640	Interferon Beta 1
MIR27A	612153	MicroRNA 27a
FGA	134820	Fibrinogen Alpha Chain
MIR130A	610175	MicroRNA 130a
NR1I3	603881	Nuclear Receptor Subfamily 1 Group I Member 3
ITGB3	173470	Integrin Subunit Beta 3
PCSK9	607786	Proprotein Convertase Subtilisin/Kexin Type 9
PRKCA	176960	Protein Kinase C Alpha
CCN4	603398	Cellular Communication Network Factor 4
HMOX1	141250	Heme Oxygenase 1
CYBA	608508	Cytochrome B-245 Alpha Chain
GHRHR	139191	Growth Hormone Releasing Hormone Receptor
HRH1	600167	Histamine Receptor H1
SOX11	600898	SRY-Box Transcription Factor 11
CDC5L	602868	Cell Division Cycle 5 Like
MIR210	612982	MicroRNA 210
RAC1	602048	Rac Family Small GTPase 1
CNR1	114610	Cannabinoid Receptor 1
EIF6	602912	Eukaryotic Translation Initiation Factor 6
SIRT6	606211	Sirtuin 6
MRC1	153618	Mannose Receptor C-Type 1
LRP6	603507	LDL Receptor Related Protein 6
EIF2AK3	604032	Eukaryotic Translation Initiation Factor 2 Alpha Kinase 3
S100B	176990	S100 Calcium Binding Protein B
PCSK6	167405	Proprotein Convertase Subtilisin/Kexin Type 6
CSGALNACT1	616615	Chondroitin Sulfate N-Acetylgalactosaminyltransferase 1
MYD88	602170	MYD88 Innate Immune Signal Transduction Adaptor
COL27A1	608461	Collagen Type XXVII Alpha 1 Chain
CBS	613381	Cystathionine Beta-Synthase
ZMPSTE24	606480	Zinc Metallopeptidase STE24
NOS3	163729	Nitric Oxide Synthase 3
AIP	605555	Aryl Hydrocarbon Receptor Interacting Protein
GHRL	605353	Ghrelin And Obestatin Prepropeptide
BMPR1A	601299	Bone Morphogenetic Protein Receptor Type 1A
PTGER2	176804	Prostaglandin E Receptor 2
FGF1	131220	Fibroblast Growth Factor 1
HYAL2	603551	Hyaluronidase 2
NR1D1	602408	Nuclear Receptor Subfamily 1 Group D Member 1
CAMP	600474	Cathelicidin Antimicrobial Peptide
FGF18	603726	Fibroblast Growth Factor 18
NOS1	163731	Nitric Oxide Synthase 1
CHRDL2	613127	Chordin Like 2
MIR145	611795	MicroRNA 145
DUS4L	/	Dihydrouridine Synthase 4 Like
PIK3C2A	603601	Phosphatidylinositol-4-Phosphate 3-Kinase Catalytic Subunit Type 2 Alpha
PTN	162095	Pleiotrophin
CXCR2	146928	C-X-C Motif Chemokine Receptor 2
CS	118950	Citrate Synthase
TNFAIP3	191163	TNF Alpha Induced Protein 3
CFLAR	603599	CASP8 And FADD Like Apoptosis Regulator
NCOR2	600848	Nuclear Receptor Corepressor 2
GZMA	140050	Granzyme A
NCOA3	601937	Nuclear Receptor Coactivator 3
TREX1	606609	Three Prime Repair Exonuclease 1
HDAC9	606543	Histone Deacetylase 9
OPRK1	165196	Opioid Receptor Kappa 1
ITGA1	192968	Integrin Subunit Alpha 1
HRH4	606792	Histamine Receptor H4
SOX4	184430	SRY-Box Transcription Factor 4
PPP3CA	114105	Protein Phosphatase 3 Catalytic Subunit Alpha
MECP2	300005	Methyl-CpG Binding Protein 2
NGFR	162010	Nerve Growth Factor Receptor
MIR22	612077	MicroRNA 22
HMMR	600936	Hyaluronan Mediated Motility Receptor
COL6A4P2	616612	Collagen Type VI Alpha 4 Pseudogene 2
ACTG1	102560	Actin Gamma 1
PTK2B	601212	Protein Tyrosine Kinase 2 Beta
PGF	601121	Placental Growth Factor
SERPINA4	147935	Serpin Family A Member 4
CRLF1	604237	Cytokine Receptor Like Factor 1
AHSG	138680	Alpha 2-HS Glycoprotein
PAX7	167410	Paired Box 7
IGFBP5	146734	Insulin Like Growth Factor Binding Protein 5
FGF21	609436	Fibroblast Growth Factor 21
MIR206	611599	MicroRNA 206
PREP	600400	Prolyl Endopeptidase
USP8	603158	Ubiquitin Specific Peptidase 8
DEAF1	602635	DEAF1 Transcription Factor
SERPINA1	107400	Serpin Family A Member 1
KDM6A	300128	Lysine Demethylase 6A
CIRBP	602649	Cold Inducible RNA Binding Protein
BAG6	142590	BAG Cochaperone 6
CCR3	601268	C-C Motif Chemokine Receptor 3
HAS2	601636	Hyaluronan Synthase 2
TSLP	607003	Thymic Stromal Lymphopoietin
FNDC5	611906	Fibronectin Type III Domain Containing 5
XCL2	604828	X-C Motif Chemokine Ligand 2
THBS4	600715	Thrombospondin 4
LOXL3	607163	Lysyl Oxidase Like 3
IL1RL2	604512	Interleukin 1 Receptor Like 2
NFE2L2	600492	Nuclear Factor, Erythroid 2 Like 2
GANAB	104160	Glucosidase II Alpha Subunit
MAF	177075	MAF BZIP Transcription Factor
CSK	124095	C-Terminal Src Kinase
CRBN	609262	Cereblon
CCDC54	/	Coiled-Coil Domain Containing 54
ERG	165080	ETS Transcription Factor ERG
WWP2	602308	WW Domain Containing E3 Ubiquitin Protein Ligase 2
MIR300	/	MicroRNA 300
CHKA	118491	Choline Kinase Alpha
IFRD1	603502	Interferon Related Developmental Regulator 1
TENT5A	611357	Terminal Nucleotidyltransferase 5A
LOXL2	606663	Lysyl Oxidase Like 2
IGFBP2	146731	Insulin Like Growth Factor Binding Protein 2
MIR98	300810	MicroRNA 98
PARP1	173870	Poly(ADP-Ribose) Polymerase 1
POMGNT2	614828	Protein O-Linked Mannose N-Acetylglucosaminyltransferase 2 (Beta 1,4-)
CCL8	602283	C-C Motif Chemokine Ligand 8
SQSTM1	601530	Sequestosome 1
GRN	138945	Granulin Precursor
MCAM	155735	Melanoma Cell Adhesion Molecule
PRKAR2B	176912	Protein Kinase CAMP-Dependent Type II Regulatory Subunit Beta
BCAP29	/	B Cell Receptor Associated Protein 29
MIR128-1	611774	MicroRNA 128-1
HPBP	/	Phosphate Binding Apolipoprotein
GLI1	165220	GLI Family Zinc Finger 1
ADAMTS1	605174	ADAM Metallopeptidase With Thrombospondin Type 1 Motif 1
THPO	600044	Thrombopoietin
XRCC4	194363	X-Ray Repair Cross Complementing 4
CHADL	616236	Chondroadherin Like
DEFB103B	606611	Defensin Beta 103B
DNMT3A	602769	DNA Methyltransferase 3 Alpha
SERPINB5	154790	Serpin Family B Member 5
SLC2A1	138140	Solute Carrier Family 2 Member 1
CCR4	604836	C-C Motif Chemokine Receptor 4
GH1	139250	Growth Hormone 1
CSTA	184600	Cystatin A
CXADR	602621	CXADR Ig-Like Cell Adhesion Molecule
CXCL13	605149	C-X-C Motif Chemokine Ligand 13
CREB1	123810	CAMP Responsive Element Binding Protein 1
FOXP4	608924	Forkhead Box P4
SHROOM1	611179	Shroom Family Member 1
AKNA	605729	AT-Hook Transcription Factor
ZSWIM6	615951	Zinc Finger SWIM-Type Containing 6
ANP32A	600832	Acidic Nuclear Phosphoprotein 32 Family Member A
PTPRD	601598	Protein Tyrosine Phosphatase Receptor Type D
RPL29	601832	Ribosomal Protein L29
AQP1	107776	Aquaporin 1 (Colton Blood Group)
MIR203A	611899	MicroRNA 203a
MIR29B1	610783	MicroRNA 29b-1
TWIST1	601622	Twist Family BHLH Transcription Factor 1
MIR454	/	MicroRNA 454
MIR885	/	MicroRNA 885
FCGR1A	146760	Fc Fragment Of IgG Receptor Ia
TH	191290	Tyrosine Hydroxylase
KERA	603288	Keratocan
JAK2	147796	Janus Kinase 2
ALOX15	152392	Arachidonate 15-Lipoxygenase
IDH1	147700	Isocitrate Dehydrogenase (NADP(+)) 1
IDH2	147650	Isocitrate Dehydrogenase (NADP(+)) 2
GNA11	139313	G Protein Subunit Alpha 11
TCIRG1	604592	T Cell Immune Regulator 1, ATPase H+ Transporting V0 Subunit A3
OSTM1	607649	Osteoclastogenesis Associated Transmembrane Protein 1
IL1R2	147811	Interleukin 1 Receptor Type 2
STAT6	601512	Signal Transducer And Activator Of Transcription 6
TSPAN4	602644	Tetraspanin 4
FOXO3	602681	Forkhead Box O3
MAPK3	601795	Mitogen-Activated Protein Kinase 3
CAPN2	114230	Calpain 2
SOX6	607257	SRY-Box Transcription Factor 6
SPON1	604989	Spondin 1
MUTYH	604933	MutY DNA Glycosylase
CD58	153420	CD58 Molecule
VTN	193190	Vitronectin
SOD3	185490	Superoxide Dismutase 3
LGALS1	150570	Galectin 1
HDAC7	606542	Histone Deacetylase 7
OLIG3	609323	Oligodendrocyte Transcription Factor 3
ITGAX	151510	Integrin Subunit Alpha X
ERBB2	164870	Erb-B2 Receptor Tyrosine Kinase 2
CCL27	604833	C-C Motif Chemokine Ligand 27
TBX5	601620	T-Box Transcription Factor 5
UCN	600945	Urocortin
AMBP	176870	Alpha-1-Microglobulin/Bikunin Precursor
CA1	114800	Carbonic Anhydrase 1
E2F1	189971	E2F Transcription Factor 1
CILP2	612419	Cartilage Intermediate Layer Protein 2
XIAP	300079	X-Linked Inhibitor Of Apoptosis
IL36A	605509	Interleukin 36 Alpha
IL33	608678	Interleukin 33
ITCH	606409	Itchy E3 Ubiquitin Protein Ligase
CASP9	602234	Caspase 9
JAG1	601920	Jagged Canonical Notch Ligand 1
CAV1	601047	Caveolin 1
PDE4A	600126	Phosphodiesterase 4A
MIR24-1	609705	MicroRNA 24-1
HTT	613004	Huntingtin
MAP1LC3A	601242	Microtubule Associated Protein 1 Light Chain 3 Alpha
NLRP12	609648	NLR Family Pyrin Domain Containing 12
MMP16	602262	Matrix Metallopeptidase 16
TCF7L1	604652	Transcription Factor 7 Like 1
VCP	601023	Valosin Containing Protein
PIK3R1	171833	Phosphoinositide-3-Kinase Regulatory Subunit 1
WNT7A	601570	Wnt Family Member 7A
AZU1	162815	Azurocidin 1
MFGE8	602281	Milk Fat Globule-EGF Factor 8 Protein
DDIT3	126337	DNA Damage Inducible Transcript 3
PDPN	608863	Podoplanin
ITGA6	147556	Integrin Subunit Alpha 6
ANXA2	151740	Annexin A2
SP7	606633	Sp7 Transcription Factor
CCL21	602737	C-C Motif Chemokine Ligand 21
PSAP	176801	Prosaposin
FMR1	309550	FMRP Translational Regulator 1
REN	179820	Renin
NEAT1	612769	Nuclear Paraspeckle Assembly Transcript 1
BIRC5	603352	Baculoviral IAP Repeat Containing 5
CEBPB	189965	CCAAT Enhancer Binding Protein Beta
C3	120700	Complement C3
CMA1	118938	Chymase 1
CD63	155740	CD63 Molecule
TARDBP	605078	TAR DNA Binding Protein
CDKN1B	600778	Cyclin Dependent Kinase Inhibitor 1B
STAT5B	604260	Signal Transducer And Activator Of Transcription 5B
S100A4	114210	S100 Calcium Binding Protein A4
HDAC8	300269	Histone Deacetylase 8
PDCD5	604583	Programmed Cell Death 5
ENPP2	601060	Ectonucleotide Pyrophosphatase/Phosphodiesterase 2
UTS2	604097	Urotensin 2
CSGALNACT2	616616	Chondroitin Sulfate N-Acetylgalactosaminyltransferase 2
SMURF2	605532	SMAD Specific E3 Ubiquitin Protein Ligase 2
CYP3A4	124010	Cytochrome P450 Family 3 Subfamily A Member 4
WNT3A	606359	Wnt Family Member 3A
CNR2	605051	Cannabinoid Receptor 2
DNTT	187410	DNA Nucleotidylexotransferase
VIM2P	/	Vimentin 2, Pseudogene
CYP2D6	124030	Cytochrome P450 Family 2 Subfamily D Member 6
ARNTL	602550	Aryl Hydrocarbon Receptor Nuclear Translocator Like
UGDH	603370	UDP-Glucose 6-Dehydrogenase
F13A1	134570	Coagulation Factor XIII A Chain
GSK3B	605004	Glycogen Synthase Kinase 3 Beta
FOXO1	136533	Forkhead Box O1
DANCR	614625	Differentiation Antagonizing Non-Protein Coding RNA
MIR381	/	MicroRNA 381
PRKN	602544	Parkin RBR E3 Ubiquitin Protein Ligase
CPNE1	604205	Copine 1
RBM39	604739	RNA Binding Motif Protein 39
GGT7	612342	Gamma-Glutamyltransferase 7
NCOA6	605299	Nuclear Receptor Coactivator 6
RBM12	607179	RNA Binding Motif Protein 12
ERGIC3	616971	ERGIC And Golgi 3
KIF12	611278	Kinesin Family Member 12
AAR2	617365	AAR2 Splicing Factor
CNBD2	/	Cyclic Nucleotide Binding Domain Containing 2
MMP24OS	/	MMP24 Opposite Strand
piR-46368	/	/
piR-57133-366	/	/
KCNA2	176262	Potassium Voltage-Gated Channel Subfamily A Member 2
DDX58	609631	DExD/H-Box Helicase 58
ELP1	603722	Elongator Complex Protein 1
IFNL1	607403	Interferon Lambda 1
CHRNA7	118511	Cholinergic Receptor Nicotinic Alpha 7 Subunit
XIST	314670	X Inactive Specific Transcript
SNORD19	/	Small Nucleolar RNA, C/D Box 19
TPI1	190450	Triosephosphate Isomerase 1
TERC	602322	Telomerase RNA Component
GSTT1	600436	Glutathione S-Transferase Theta 1
TRPV6	606680	Transient Receptor Potential Cation Channel Subfamily V Member 6
L13304-025	/	/
L13715-020	/	/
AB372731	/	/
MC1R	155555	Melanocortin 1 Receptor
ERVK-18	/	Endogenous Retrovirus Group K Member 18
POLG	174763	DNA Polymerase Gamma, Catalytic Subunit
ATR	601215	ATR Serine/Threonine Kinase
MIR146B	610567	MicroRNA 146b
BTK	300300	Bruton Tyrosine Kinase
CCL17	601520	C-C Motif Chemokine Ligand 17
HBEGF	126150	Heparin Binding EGF Like Growth Factor
MSH6	600678	MutS Homolog 6
AREG	104640	Amphiregulin
ADIPOR1	607945	Adiponectin Receptor 1
MAP2K6	601254	Mitogen-Activated Protein Kinase Kinase 6
DAG1	128239	Dystroglycan 1
TPSAB1	191080	Tryptase Alpha/Beta 1
HRH2	142703	Histamine Receptor H2
MIR320A	614112	MicroRNA 320a
LNCRNA-ATB	/	Long Noncoding RNA Activated By TGF-Beta
THBS2	188061	Thrombospondin 2
RNASEH2C	610330	Ribonuclease H2 Subunit C
CMKLR1	602351	Chemerin Chemokine-Like Receptor 1
IL17D	607587	Interleukin 17D
GC	139200	GC Vitamin D Binding Protein
FIP1L1	607686	Factor Interacting With PAPOLA And CPSF1
SMPD1	607608	Sphingomyelin Phosphodiesterase 1
G6PD	305900	Glucose-6-Phosphate Dehydrogenase
IL27	608273	Interleukin 27
MIR125B1	610104	MicroRNA 125b-1
MIR125B2	610105	MicroRNA 125b-2
MIR675	615509	MicroRNA 675
NOD1	605980	Nucleotide Binding Oligomerization Domain Containing 1
STAB1	608560	Stabilin 1
HMGB2	163906	High Mobility Group Box 2
HPD	609695	4-Hydroxyphenylpyruvate Dioxygenase
SCG2	118930	Secretogranin II
PPARGC1A	604517	PPARG Coactivator 1 Alpha
MMP28	608417	Matrix Metallopeptidase 28
NOX1	300225	NADPH Oxidase 1
ADAMTS7	605009	ADAM Metallopeptidase With Thrombospondin Type 1 Motif 7
PPBP	121010	Pro-Platelet Basic Protein
GRP	137260	Gastrin Releasing Peptide
FURIN	136950	Furin, Paired Basic Amino Acid Cleaving Enzyme
MIR148A	613786	MicroRNA 148a
MIR365A	614735	MicroRNA 365a
KIT	164920	KIT Proto-Oncogene, Receptor Tyrosine Kinase
RRM2B	604712	Ribonucleotide Reductase Regulatory TP53 Inducible Subunit M2B
KHDRBS1	602489	KH RNA Binding Domain Containing, Signal Transduction Associated 1
SP1	189906	Sp1 Transcription Factor
PTGER4	601586	Prostaglandin E Receptor 4
MIR488	/	MicroRNA 488
P4HTM	614584	Prolyl 4-Hydroxylase, Transmembrane
CAMK2G	602123	Calcium/Calmodulin Dependent Protein Kinase II Gamma
DNMT1	126375	DNA Methyltransferase 1
ITIH1	147270	Inter-Alpha-Trypsin Inhibitor Heavy Chain 1
CEACAM4	/	CEA Cell Adhesion Molecule 4
GALE	606953	UDP-Galactose-4-Epimerase
NFKB2	164012	Nuclear Factor Kappa B Subunit 2
GLA	300644	Galactosidase Alpha
HOXD10	142984	Homeobox D10
CLEC4A	605306	C-Type Lectin Domain Family 4 Member A
GRPR	305670	Gastrin Releasing Peptide Receptor
ANGPT2	601922	Angiopoietin 2
DEFB104A	/	Defensin Beta 104A
DEFB104B	/	Defensin Beta 104B
MIR195	610718	MicroRNA 195
ADAM8	602267	ADAM Metallopeptidase Domain 8
MIR31	612155	MicroRNA 31
HNRNPC	164020	Heterogeneous Nuclear Ribonucleoprotein C
GRIN2B	138252	Glutamate Ionotropic Receptor NMDA Type Subunit 2B
HLA-G	142871	Major Histocompatibility Complex, Class I, G
CCL7	158106	C-C Motif Chemokine Ligand 7
BAG1	601497	BAG Cochaperone 1
DPP7	610537	Dipeptidyl Peptidase 7
MIR9-3	611188	MicroRNA 9-3
MIR9-2	611187	MicroRNA 9-2
MAPK10	602897	Mitogen-Activated Protein Kinase 10
LOC106728418	/	LEP 5' Regulatory Region
HCFC1	300019	Host Cell Factor C1
CHUK	600664	Component Of Inhibitor Of Nuclear Factor Kappa B Kinase Complex
SLC39A4	607059	Solute Carrier Family 39 Member 4
GRB2	108355	Growth Factor Receptor Bound Protein 2
CLCNKB	602023	Chloride Voltage-Gated Channel Kb
BSND	606412	Barttin CLCNK Type Accessory Subunit Beta
CRTC1	607536	CREB Regulated Transcription Coactivator 1
CSMD1	608397	CUB And Sushi Multiple Domains 1
TMEM167A	/	Transmembrane Protein 167A
SCARNA18	611329	Small Cajal Body-Specific RNA 18
ADAMTS8	605175	ADAM Metallopeptidase With Thrombospondin Type 1 Motif 8
ADIPOR2	607946	Adiponectin Receptor 2
PTGES3	607061	Prostaglandin E Synthase 3
MIR139	615017	MicroRNA 139
TERT	187270	Telomerase Reverse Transcriptase
ITGAV	193210	Integrin Subunit Alpha V
DUSP1	600714	Dual Specificity Phosphatase 1
FAAH	602935	Fatty Acid Amide Hydrolase
KLF5	602903	Kruppel Like Factor 5
CSPG4	601172	Chondroitin Sulfate Proteoglycan 4
ZFP36L1	601064	ZFP36 Ring Finger Protein Like 1
LPA	152200	Lipoprotein(A)
TSC22D3	300506	TSC22 Domain Family Member 3
NID2	605399	Nidogen 2
TUT7	613467	Terminal Uridylyl Transferase 7
MIR16-1	609704	MicroRNA 16-1
MIR16-2	/	MicroRNA 16-2
MIR20A	609420	MicroRNA 20a
ADM	103275	Adrenomedullin
CENPJ	609279	Centromere Protein J
MIR105-1	300811	MicroRNA 105-1
ATP6V0E2	611019	ATPase H+ Transporting V0 Subunit E2
MIR320C1	/	MicroRNA 320c-1
AHR	600253	Aryl Hydrocarbon Receptor
HIF3A	609976	Hypoxia Inducible Factor 3 Subunit Alpha
HBP1	616714	HMG-Box Transcription Factor 1
PRNCR1	615452	Prostate Cancer Associated Non-Coding RNA 1
NPM1	164040	Nucleophosmin 1
SOCS2	605117	Suppressor Of Cytokine Signaling 2
CRADD	603454	CASP2 And RIPK1 Domain Containing Adaptor With Death Domain
AP3B1	603401	Adaptor Related Protein Complex 3 Subunit Beta 1
ITIH4	600564	Inter-Alpha-Trypsin Inhibitor Heavy Chain 4
MMP24	604871	Matrix Metallopeptidase 24
NFAT5	604708	Nuclear Factor Of Activated T Cells 5
RASGRP3	609531	RAS Guanyl Releasing Protein 3
PUF60	604819	Poly(U) Binding Splicing Factor 60
CYP2A13	608055	Cytochrome P450 Family 2 Subfamily A Member 13
DYNC1I1	603772	Dynein Cytoplasmic 1 Intermediate Chain 1
NEK4	601959	NIMA Related Kinase 4
SCRIB	607733	Scribble Planar Cell Polarity Protein
CEP250	609689	Centrosomal Protein 250
CEACAM3	609142	CEA Cell Adhesion Molecule 3
ABCB9	605453	ATP Binding Cassette Subfamily B Member 9
B9D2	611951	B9 Domain Containing 2
MAGI1	602625	Membrane Associated Guanylate Kinase, WW And PDZ Domain Containing 1
SMG6	610963	SMG6 Nonsense Mediated MRNA Decay Factor
RAD54L2	/	RAD54 Like 2
DDX10	601235	DEAD-Box Helicase 10
RPGRIP1L	610937	RPGRIP1 Like
CDK2AP1	602198	Cyclin Dependent Kinase 2 Associated Protein 1
AGAP1	608651	ArfGAP With GTPase Domain, Ankyrin Repeat And PH Domain 1
AAGAB	614888	Alpha And Gamma Adaptin Binding Protein
CHD9	616936	Chromodomain Helicase DNA Binding Protein 9
FRMD4A	616305	FERM Domain Containing 4A
TIPIN	610716	TIMELESS Interacting Protein
KCNIP4	608182	Potassium Voltage-Gated Channel Interacting Protein 4
HNRNPUL1	605800	Heterogeneous Nuclear Ribonucleoprotein U Like 1
ANKRD6	610583	Ankyrin Repeat Domain 6
NDST4	615039	N-Deacetylase And N-Sulfotransferase 4
PARP10	609564	Poly(ADP-Ribose) Polymerase Family Member 10
POGK	/	Pogo Transposable Element Derived With KRAB Domain
PPM1H	616016	Protein Phosphatase, Mg2+/Mn2+ Dependent 1H
ISLR	602059	Immunoglobulin Superfamily Containing Leucine Rich Repeat
TMEM91	618294	Transmembrane Protein 91
MOB3B	617652	MOB Kinase Activator 3B
EXOSC4	606491	Exosome Component 4
LRRN1	/	Leucine Rich Repeat Neuronal 1
TAS1R2	606226	Taste 1 Receptor Member 2
ISLR2	614179	Immunoglobulin Superfamily Containing Leucine Rich Repeat 2
SLBP	602422	Stem-Loop Binding Protein
KIAA1217	617367	KIAA1217
RWDD2B	617843	RWD Domain Containing 2B
SBNO1	614274	Strawberry Notch Homolog 1
NT5DC2	/	5'-Nucleotidase Domain Containing 2
RRP9	/	Ribosomal RNA Processing 9, U3 Small Nucleolar RNA Binding Protein
BBX	/	BBX High Mobility Group Box Domain Containing
THSD7B	/	Thrombospondin Type 1 Domain Containing 7B
MPHOSPH9	605501	M-Phase Phosphoprotein 9
CCDC33	618525	Coiled-Coil Domain Containing 33
ABHD14B	/	Abhydrolase Domain Containing 14B
EPPK1	607553	Epiplakin 1
ZC3H3	618640	Zinc Finger CCCH-Type Containing 3
ZWILCH	609984	Zwilch Kinetochore Protein
NRBP2	615563	Nuclear Receptor Binding Protein 2
GALNT18	615136	Polypeptide N-Acetylgalactosaminyltransferase 18
IQCH	612523	IQ Motif Containing H
POLR2M	606485	RNA Polymerase II Subunit M
SPATC1	610874	Spermatogenesis And Centriole Associated 1
CEACAM21	618191	CEA Cell Adhesion Molecule 21
CCDC97	/	Coiled-Coil Domain Containing 97
FAM53A	617229	Family With Sequence Similarity 53 Member A
FAM83C	/	Family With Sequence Similarity 83 Member C
BTNL8	615606	Butyrophilin Like 8
ZBED5	615251	Zinc Finger BED-Type Containing 5
FAM98A	/	Family With Sequence Similarity 98 Member A
C11orf87	/	Chromosome 11 Open Reading Frame 87
EQTN	617653	Equatorin
PLPP6	611666	Phospholipid Phosphatase 6
TMEM61	/	Transmembrane Protein 61
C8orf82	/	Chromosome 8 Open Reading Frame 82
MS4A13	/	Membrane Spanning 4-Domains A13
SMIM4	/	Small Integral Membrane Protein 4
STIMATE	617189	STIM Activating Enhancer
MANSC4	/	MANSC Domain Containing 4
LINC01006	610242	Long Intergenic Non-Protein Coding RNA 1006
MIR661	613716	MicroRNA 661
SNORD55	/	Small Nucleolar RNA, C/D Box 55
FAM83C-AS1	/	FAM83C Antisense RNA 1
MIR1289-1	/	MicroRNA 1289-1
DUBR	616619	DPPA2 Upstream Binding RNA
ATP2B1-AS1	/	ATP2B1 Antisense RNA 1
ZC3H11B	/	Zinc Finger CCCH-Type Containing 11B
LYPLAL1-AS1	/	LYPLAL1 Antisense RNA 1
LSP1P3	/	LSP1 Pseudogene 3
ENSG00000255224	/	/
SBNO1-AS1	/	SBNO1 Antisense RNA 1
ROCR	/	Regulator Of Chondrogenesis RNA
ENSG00000196295	/	/
LOC729254	/	HCG2045843
LINC02399	/	Long Intergenic Non-Protein Coding RNA 2399
ENSG00000234091	/	/
RNA5SP301	/	RNA, 5S Ribosomal Pseudogene 301
MTND4P14	/	MT-ND4 Pseudogene 14
ENSG00000228322	/	/
ENSG00000258216	/	/
ENSG00000259618	/	/
ENSG00000261384	/	/
ENSG00000270195	/	/
LINC02742	/	Long Intergenic Non-Protein Coding RNA 2742
ENSG00000207189	/	/
ENSG00000257042	/	/
LINC02752	/	Long Intergenic Non-Protein Coding RNA 2752
ENSG00000260773	/	/
ENSG00000250453	/	/
MRPS33P3	/	Mitochondrial Ribosomal Protein S33 Pseudogene 3
RNA5SP349	/	RNA, 5S Ribosomal Pseudogene 349
lnc-GLIS3-2	/	/
ENSG00000223727	/	/
BRWD1P2	/	Bromodomain And WD Repeat Domain Containing 1 Pseudogene 2
RF00017-5091	/	/
lnc-IQCH-7	/	/
ENSG00000238232	/	/
LOC105372401	/	Uncharacterized LOC105372401
CNN2P10	/	Calponin 2 Pseudogene 10
lnc-DYNC1I1-4	/	/
lnc-FAM83C-2	/	/
lnc-HFM1-3	/	/
NONHSAG011935.2	/	/
lnc-TACC3-2	/	/
piR-50208	/	/
RF00017-5093	/	/
lnc-ATP2B1-1	/	/
lnc-PRPF18-2	/	/
piR-39858-250	/	/
ENSG00000285914	/	/
RF00017-7371	/	/
RF00017-7373	/	/
RF00017-7404	/	/
lnc-SOCS2-6	/	/
lnc-B9D2-2	/	/
lnc-CD47-7	/	/
lnc-STAB1-1	/	/
ENSG00000277749	/	/
lnc-PLEC-4	/	/
ENSG00000273254	/	/
lnc-LYPLAL1-11	/	/
piR-38533	/	/
lnc-NT5DC2-1	/	/
piR-30534	/	/
lnc-GGCT-3	/	/
HSALNG0005172	/	/
piR-43107-151	/	/
lnc-KLHL42-2	/	/
RF00951-040	/	/
piR-52471-007	/	/
LOC100288365	/	Activating Transcription Factor 7 Interacting Protein 2 Pseudogene
HSALNG0059706	/	/
NONHSAG001562.2	/	/
piR-36756-038	/	/
lnc-CTR9-7	/	/
RF00100-076	/	/
LOC649024	/	Citrate Synthase Pseudogene
lnc-CDC5L-7	/	/
lnc-RPGRIP1L-2	/	/
ENSG00000288096	/	/
ENSG00000286910	/	/
piR-32559-090	/	/
RF00017-596	/	/
ENSG00000283517	/	/
piR-57137-006	/	/
RF00017-3159	/	/
lnc-ADAM10-10	/	/
ENSG00000285577	/	/
RF00017-1169	/	/
ENSG00000256378	/	/
lnc-PBRM1-2	/	/
SMC4P1	/	Structural Maintenance Of Chromosomes 4 Pseudogene 1
LOC105369890	/	Uncharacterized LOC105369890
ENSG00000254957	/	/
RF00004-011	/	/
LOC101929770	/	Uncharacterized LOC101929770
ENSG00000286417	/	/
RF00017-5581	/	/
piR-56368	/	/
piR-56497-029	/	/
ENSG00000274075	/	/
LOC105373943	/	Uncharacterized LOC105373943
LOC105377720	/	Uncharacterized LOC105377720
LOC105377721	/	Uncharacterized LOC105377721
piR-56497-036	/	/
ENSG00000283601	/	/
ADAM15	605548	ADAM Metallopeptidase Domain 15
C5AR1	113995	Complement C5a Receptor 1
SLC23A2	603791	Solute Carrier Family 23 Member 2
PRLR	176761	Prolactin Receptor
DIO3	601038	Iodothyronine Deiodinase 3
S100A11	603114	S100 Calcium Binding Protein A11
LGALS9	601879	Galectin 9
ALK	105590	ALK Receptor Tyrosine Kinase
GNS	607664	Glucosamine (N-Acetyl)-6-Sulfatase
GZMB	123910	Granzyme B
KITLG	184745	KIT Ligand
CABIN1	604251	Calcineurin Binding Protein 1
CYTL1	607930	Cytokine Like 1
TNFRSF6B	603361	TNF Receptor Superfamily Member 6b
BMP2K	617648	BMP2 Inducible Kinase
EIF1AD	618473	Eukaryotic Translation Initiation Factor 1A Domain Containing
USP33	615146	Ubiquitin Specific Peptidase 33
LTBP3	602090	Latent Transforming Growth Factor Beta Binding Protein 3
IL24	604136	Interleukin 24
IL20	605619	Interleukin 20
ATF3	603148	Activating Transcription Factor 3
MME	120520	Membrane Metalloendopeptidase
XPA	611153	XPA, DNA Damage Recognition And Repair Factor
RFC1	102579	Replication Factor C Subunit 1
HMGA2	600698	High Mobility Group AT-Hook 2
ANGPTL4	605910	Angiopoietin Like 4
TNFSF12	602695	TNF Superfamily Member 12
ICAM3	146631	Intercellular Adhesion Molecule 3
SERPINE2	177010	Serpin Family E Member 2
IL18RAP	604509	Interleukin 18 Receptor Accessory Protein
TCF4	602272	Transcription Factor 4
MELTF-AS1	/	MELTF Antisense RNA 1
ULK1	603168	Unc-51 Like Autophagy Activating Kinase 1
ITGB7	147559	Integrin Subunit Beta 7
PKM	179050	Pyruvate Kinase M1/2
GPX3	138321	Glutathione Peroxidase 3
DDIT4	607729	DNA Damage Inducible Transcript 4
EIF4G2	602325	Eukaryotic Translation Initiation Factor 4 Gamma 2
KLK11	604434	Kallikrein Related Peptidase 11
CD160	604463	CD160 Molecule
CRTAC1	606276	Cartilage Acidic Protein 1
CORT	602784	Cortistatin
HSH2D	608349	Hematopoietic SH2 Domain Containing
MIR138-1	613394	MicroRNA 138-1
MIR138-2	613395	MicroRNA 138-2
MIR486-1	/	MicroRNA 486-1
IRF3	603734	Interferon Regulatory Factor 3
RNPC3	618016	RNA Binding Region (RNP1, RRM) Containing 3
CSN1S1	115450	Casein Alpha S1
SLC3A2	158070	Solute Carrier Family 3 Member 2
IRF1	147575	Interferon Regulatory Factor 1
IL17B	604627	Interleukin 17B
BMP3	112263	Bone Morphogenetic Protein 3
PGR	607311	Progesterone Receptor
HSPB1	602195	Heat Shock Protein Family B (Small) Member 1
ACER3	617036	Alkaline Ceramidase 3
ABCA1	600046	ATP Binding Cassette Subfamily A Member 1
NR1H3	602423	Nuclear Receptor Subfamily 1 Group H Member 3
P2RX7	602566	Purinergic Receptor P2X 7
FST	136470	Follistatin
PRKAA1	602739	Protein Kinase AMP-Activated Catalytic Subunit Alpha 1
EEF1A1	130590	Eukaryotic Translation Elongation Factor 1 Alpha 1
MAP2K3	602315	Mitogen-Activated Protein Kinase Kinase 3
MIR29B2	/	MicroRNA 29b-2
MIR29C	610784	MicroRNA 29c
TF	190000	Transferrin
WRN	604611	WRN RecQ Like Helicase
MMP11	185261	Matrix Metallopeptidase 11
NTF3	162660	Neurotrophin 3
TYK2	176941	Tyrosine Kinase 2
CD59	107271	CD59 Molecule (CD59 Blood Group)
GSTP1	134660	Glutathione S-Transferase Pi 1
PDPK1	605213	3-Phosphoinositide Dependent Protein Kinase 1
TP63	603273	Tumor Protein P63
KEAP1	606016	Kelch Like ECH Associated Protein 1
PDE5A	603310	Phosphodiesterase 5A
RACK1	176981	Receptor For Activated C Kinase 1
MIR181C	612746	MicroRNA 181c
MKX	601332	Mohawk Homeobox
JUNB	165161	JunB Proto-Oncogene, AP-1 Transcription Factor Subunit
TFAP2A	107580	Transcription Factor AP-2 Alpha
LAMA4	600133	Laminin Subunit Alpha 4
TNFRSF18	603905	TNF Receptor Superfamily Member 18
KIR3DL1	604946	Killer Cell Immunoglobulin Like Receptor, Three Ig Domains And Long Cytoplasmic Tail 1
TRAIP	605958	TRAF Interacting Protein
NLRP6	609650	NLR Family Pyrin Domain Containing 6
KIR2DL3	604938	Killer Cell Immunoglobulin Like Receptor, Two Ig Domains And Long Cytoplasmic Tail 3
HYAL1	607071	Hyaluronidase 1
SPHK2	607092	Sphingosine Kinase 2
PADI2	607935	Peptidyl Arginine Deiminase 2
NRP1	602069	Neuropilin 1
BMPR1B	603248	Bone Morphogenetic Protein Receptor Type 1B
HPRT1	308000	Hypoxanthine Phosphoribosyltransferase 1
LPIN2	605519	Lipin 2
ORAI1	610277	ORAI Calcium Release-Activated Calcium Modulator 1
TNFSF14	604520	TNF Superfamily Member 14
GRIN2D	602717	Glutamate Ionotropic Receptor NMDA Type Subunit 2D
PRNP	176640	Prion Protein
ITGA2B	607759	Integrin Subunit Alpha 2b
F2R	187930	Coagulation Factor II Thrombin Receptor
PSMB8	177046	Proteasome 20S Subunit Beta 8
IKBKG	300248	Inhibitor Of Nuclear Factor Kappa B Kinase Regulatory Subunit Gamma
TNFRSF13B	604907	TNF Receptor Superfamily Member 13B
MTR	156570	5-Methyltetrahydrofolate-Homocysteine Methyltransferase
TAT	613018	Tyrosine Aminotransferase
SLC29A3	612373	Solute Carrier Family 29 Member 3
HAMP	606464	Hepcidin Antimicrobial Peptide
MTRR	602568	5-Methyltetrahydrofolate-Homocysteine Methyltransferase Reductase
ATP6V0A2	611716	ATPase H+ Transporting V0 Subunit A2
CREB3L1	616215	CAMP Responsive Element Binding Protein 3 Like 1
GNRH1	152760	Gonadotropin Releasing Hormone 1
AP2S1	602242	Adaptor Related Protein Complex 2 Subunit Sigma 1
TRH	613879	Thyrotropin Releasing Hormone
PLEKHM1	611466	Pleckstrin Homology And RUN Domain Containing M1
GCM2	603716	Glial Cells Missing Transcription Factor 2
LEMD3	607844	LEM Domain Containing 3
SNX10	614780	Sorting Nexin 10
ALX4	605420	ALX Homeobox 4
KIAA0319L	613535	KIAA0319 Like
HGSNAT	610453	Heparan-Alpha-Glucosaminide N-Acetyltransferase
HJV	608374	Hemojuvelin BMP Co-Receptor
BHD	/	Beukes Familial Hip Dysplasia
ATF4	604064	Activating Transcription Factor 4
P4HA2	600608	Prolyl 4-Hydroxylase Subunit Alpha 2
SETD1A	611052	SET Domain Containing 1A, Histone Lysine Methyltransferase
ADRB2	109690	Adrenoceptor Beta 2
PIK3CB	602925	Phosphatidylinositol-4,5-Bisphosphate 3-Kinase Catalytic Subunit Beta
DLL1	606582	Delta Like Canonical Notch Ligand 1
LGR5	606667	Leucine Rich Repeat Containing G Protein-Coupled Receptor 5
LGR4	606666	Leucine Rich Repeat Containing G Protein-Coupled Receptor 4
FUT4	104230	Fucosyltransferase 4
CCAR2	607359	Cell Cycle And Apoptosis Regulator 2
ITGA2	192974	Integrin Subunit Alpha 2
EZR	123900	Ezrin
PTGDR2	604837	Prostaglandin D2 Receptor 2
CGAS	613973	Cyclic GMP-AMP Synthase
HOTTIP	614060	HOXA Distal Transcript Antisense RNA
SULF1	610012	Sulfatase 1
VIPR1	192321	Vasoactive Intestinal Peptide Receptor 1
CALCRL	114190	Calcitonin Receptor Like Receptor
ENTPD1	601752	Ectonucleoside Triphosphate Diphosphohydrolase 1
MIR193B	614734	MicroRNA 193b
SMAD7	602932	SMAD Family Member 7
HNRNPA2B1	600124	Heterogeneous Nuclear Ribonucleoprotein A2/B1
MAPT	157140	Microtubule Associated Protein Tau
ABT1	618750	Activator Of Basal Transcription 1
AMPD2	102771	Adenosine Monophosphate Deaminase 2
LOXL1	153456	Lysyl Oxidase Like 1
ITGA5	135620	Integrin Subunit Alpha 5
CD151	602243	CD151 Molecule (Raph Blood Group)
NTF4	162662	Neurotrophin 4
ENPP3	602182	Ectonucleotide Pyrophosphatase/Phosphodiesterase 3
SRD5A1	184753	Steroid 5 Alpha-Reductase 1
CYSLTR1	300201	Cysteinyl Leukotriene Receptor 1
BNIP3	603293	BCL2 Interacting Protein 3
ITGAE	604682	Integrin Subunit Alpha E
CD83	604534	CD83 Molecule
RNASE7	612484	Ribonuclease A Family Member 7
NTRK2	600456	Neurotrophic Receptor Tyrosine Kinase 2
PDGFRA	173490	Platelet Derived Growth Factor Receptor Alpha
ALPI	171740	Alkaline Phosphatase, Intestinal
ADD1	102680	Adducin 1
IL15RA	601070	Interleukin 15 Receptor Subunit Alpha
SETDB1	604396	SET Domain Bifurcated Histone Lysine Methyltransferase 1
SCUBE1	611746	Signal Peptide, CUB Domain And EGF Like Domain Containing 1
MIR92A1	609422	MicroRNA 92a-1
AGRN	103320	Agrin
ALOX5AP	603700	Arachidonate 5-Lipoxygenase Activating Protein
HAS3	602428	Hyaluronan Synthase 3
TYMP	131222	Thymidine Phosphorylase
CXCL16	605398	C-X-C Motif Chemokine Ligand 16
PDGFB	190040	Platelet Derived Growth Factor Subunit B
CFP	300383	Complement Factor Properdin
TNKS	603303	Tankyrase
CA10	604642	Carbonic Anhydrase 10
TRIB3	607898	Tribbles Pseudokinase 3
MIR33A	612156	MicroRNA 33a
RPS6KB1	608938	Ribosomal Protein S6 Kinase B1
HEXA	606869	Hexosaminidase Subunit Alpha
CPOX	612732	Coproporphyrinogen Oxidase
CALR	109091	Calreticulin
BPI	109195	Bactericidal Permeability Increasing Protein
CYBB	300481	Cytochrome B-245 Beta Chain
ROR2	602337	Receptor Tyrosine Kinase Like Orphan Receptor 2
CKM	123310	Creatine Kinase, M-Type
MADCAM1	102670	Mucosal Vascular Addressin Cell Adhesion Molecule 1
C4BPA	120830	Complement Component 4 Binding Protein Alpha
ANG	105850	Angiogenin
VEGFC	601528	Vascular Endothelial Growth Factor C
EIF4EBP1	602223	Eukaryotic Translation Initiation Factor 4E Binding Protein 1
MYOM2	603509	Myomesin 2
TTF2	604718	Transcription Termination Factor 2
TFDP1	189902	Transcription Factor Dp-1
TIA1	603518	TIA1 Cytotoxic Granule Associated RNA Binding Protein
OMD	/	Osteomodulin
MMP19	601807	Matrix Metallopeptidase 19
SCARB1	601040	Scavenger Receptor Class B Member 1
PDGFA	173430	Platelet Derived Growth Factor Subunit A
SMAD1	601595	SMAD Family Member 1
TIE1	600222	Tyrosine Kinase With Immunoglobulin Like And EGF Like Domains 1
DHRS3	612830	Dehydrogenase/Reductase 3
PDYN	131340	Prodynorphin
OXT	167050	Oxytocin/Neurophysin I Prepropeptide
ACLY	108728	ATP Citrate Lyase
SEMA4A	607292	Semaphorin 4A
OPRL1	602548	Opioid Related Nociceptin Receptor 1
HDC	142704	Histidine Decarboxylase
PDGFRB	173410	Platelet Derived Growth Factor Receptor Beta
EPHB4	600011	EPH Receptor B4
RHOA	165390	Ras Homolog Family Member A
CNTF	118945	Ciliary Neurotrophic Factor
FSHR	136435	Follicle Stimulating Hormone Receptor
MC2R	607397	Melanocortin 2 Receptor
CXCR6	605163	C-X-C Motif Chemokine Receptor 6
RBPJ	147183	Recombination Signal Binding Protein For Immunoglobulin Kappa J Region
AQP9	602914	Aquaporin 9
SFMBT2	615392	Scm Like With Four Mbt Domains 2
CNMD	605147	Chondromodulin
IL12A	161560	Interleukin 12A
RAG1	179615	Recombination Activating 1
SLC2A3	138170	Solute Carrier Family 2 Member 3
DEFB1	602056	Defensin Beta 1
DEFA5	600472	Defensin Alpha 5
DEFA3	604522	Defensin Alpha 3
DEFA6	600471	Defensin Alpha 6
CYP2C9	601130	Cytochrome P450 Family 2 Subfamily C Member 9
CD247	186780	CD247 Molecule
XYLT2	608125	Xylosyltransferase 2
EFNB2	600527	Ephrin B2
CD9	143030	CD9 Molecule
TNFRSF12A	605914	TNF Receptor Superfamily Member 12A
CD84	604513	CD84 Molecule
SMAD5	603110	SMAD Family Member 5
CHRD	603475	Chordin
NR1H2	600380	Nuclear Receptor Subfamily 1 Group H Member 2
EFNB1	300035	Ephrin B1
ACD	609377	ACD Shelterin Complex Subunit And Telomerase Recruitment Factor
ANXA6	114070	Annexin A6
C5	120900	Complement C5
ACSL4	300157	Acyl-CoA Synthetase Long Chain Family Member 4
SECISBP2	607693	SECIS Binding Protein 2
LTF	150210	Lactotransferrin
PNLIP	246600	Pancreatic Lipase
PITX2	601542	Paired Like Homeodomain 2
CBFB	121360	Core-Binding Factor Subunit Beta
DLX5	600028	Distal-Less Homeobox 5
PHOSPHO1	/	Phosphoethanolamine/Phosphocholine Phosphatase 1
FAM215A	/	Family With Sequence Similarity 215 Member A
IFI27	600009	Interferon Alpha Inducible Protein 27
PTK2	600758	Protein Tyrosine Kinase 2
THY1	188230	Thy-1 Cell Surface Antigen
DLG4	602887	Discs Large MAGUK Scaffold Protein 4
DDAH2	604744	Dimethylarginine Dimethylaminohydrolase 2
GSN	137350	Gelsolin
IGFBP4	146733	Insulin Like Growth Factor Binding Protein 4
MIR199A2	610720	MicroRNA 199a-2
FLT4	136352	Fms Related Receptor Tyrosine Kinase 4
ZAP70	176947	Zeta Chain Of T Cell Receptor Associated Protein Kinase 70
SUMO1	601912	Small Ubiquitin Like Modifier 1
TCF7L2	602228	Transcription Factor 7 Like 2
GRK6	600869	G Protein-Coupled Receptor Kinase 6
CITED2	602937	Cbp/P300 Interacting Transactivator With Glu/Asp Rich Carboxy-Terminal Domain 2
VIPR2	601970	Vasoactive Intestinal Peptide Receptor 2
INHA	147380	Inhibin Subunit Alpha
KDM6B	611577	Lysine Demethylase 6B
NRP2	602070	Neuropilin 2
FZD10	606147	Frizzled Class Receptor 10
ALCAM	601662	Activated Leukocyte Cell Adhesion Molecule
CDO1	603943	Cysteine Dioxygenase Type 1
PCM1	600299	Pericentriolar Material 1
SEMA3F	601124	Semaphorin 3F
ACKR3	610376	Atypical Chemokine Receptor 3
TEP1	601686	Telomerase Associated Protein 1
TERF2	602027	Telomeric Repeat Binding Factor 2
CDKN3	123832	Cyclin Dependent Kinase Inhibitor 3
C1D	606997	C1D Nuclear Receptor Corepressor
UCN3	605901	Urocortin 3
HECTD2	/	HECT Domain E3 Ubiquitin Protein Ligase 2
GCNT4	616782	Glucosaminyl (N-Acetyl) Transferase 4
GALNT15	615131	Polypeptide N-Acetylgalactosaminyltransferase 15
PCOLCE2	607064	Procollagen C-Endopeptidase Enhancer 2
UCN2	605902	Urocortin 2
RBIS	/	Ribosomal Biogenesis Factor
MIR19B1	609419	MicroRNA 19b-1
MIR519B	/	MicroRNA 519b
MIR608	/	MicroRNA 608
MIR558	616473	MicroRNA 558
MIR602	/	MicroRNA 602
STK11	602216	Serine/Threonine Kinase 11
OGN	602383	Osteoglycin
CDH11	600023	Cadherin 11
PCNA	176740	Proliferating Cell Nuclear Antigen
HSPB2	602179	Heat Shock Protein Family B (Small) Member 2
RFT1	611908	RFT1 Homolog
NELFA	606026	Negative Elongation Factor Complex Member A
EEF2	130610	Eukaryotic Translation Elongation Factor 2
ALDOA	103850	Aldolase, Fructose-Bisphosphate A
IRS1	147545	Insulin Receptor Substrate 1
CCNB1	123836	Cyclin B1
CD47	601028	CD47 Molecule
C1QTNF3	612045	C1q And TNF Related 3
H6PD	138090	Hexose-6-Phosphate Dehydrogenase/Glucose 1-Dehydrogenase
GCFC2	189901	GC-Rich Sequence DNA-Binding Factor 2
DCC	120470	DCC Netrin 1 Receptor
REST	600571	RE1 Silencing Transcription Factor
COPS5	604850	COP9 Signalosome Subunit 5
MC5R	600042	Melanocortin 5 Receptor
SFRP5	604158	Secreted Frizzled Related Protein 5
ACKR1	613665	Atypical Chemokine Receptor 1 (Duffy Blood Group)
SHC1	600560	SHC Adaptor Protein 1
FPR2	136538	Formyl Peptide Receptor 2
HPSE	604724	Heparanase
SIRPA	602461	Signal Regulatory Protein Alpha
P2RX1	600845	Purinergic Receptor P2X 1
PADI3	606755	Peptidyl Arginine Deiminase 3
CDH13	601364	Cadherin 13
BAIAP2L1	611877	BAR/IMD Domain Containing Adaptor Protein 2 Like 1
PRTG	613261	Protogenin
SNX19	/	Sorting Nexin 19
TALDO1P1	/	Transaldolase 1 Pseudogene 1
PRKCD	176977	Protein Kinase C Delta
GNB3	139130	G Protein Subunit Beta 3
ADAMTS2	604539	ADAM Metallopeptidase With Thrombospondin Type 1 Motif 2
PLA2G6	603604	Phospholipase A2 Group VI
PTPN2	176887	Protein Tyrosine Phosphatase Non-Receptor Type 2
MYCN	164840	MYCN Proto-Oncogene, BHLH Transcription Factor
HMGA1	600701	High Mobility Group AT-Hook 1
C1QA	120550	Complement C1q A Chain
C1QB	120570	Complement C1q B Chain
C1QC	120575	Complement C1q C Chain
CENPE	117143	Centromere Protein E
RAG2	179616	Recombination Activating 2
AGTR2	300034	Angiotensin II Receptor Type 2
PHOX2B	603851	Paired Like Homeobox 2B
GNAI1	139310	G Protein Subunit Alpha I1
A2M	103950	Alpha-2-Macroglobulin
PPM1D	605100	Protein Phosphatase, Mg2+/Mn2+ Dependent 1D
KLK3	176820	Kallikrein Related Peptidase 3
P2RY2	600041	Purinergic Receptor P2Y2
SLC20A1	137570	Solute Carrier Family 20 Member 1
ABCB7	300135	ATP Binding Cassette Subfamily B Member 7
TXNDC5	616412	Thioredoxin Domain Containing 5
IFNGR1	107470	Interferon Gamma Receptor 1
TXNRD2	606448	Thioredoxin Reductase 2
HSPA1A	140550	Heat Shock Protein Family A (Hsp70) Member 1A
PTPN1	176885	Protein Tyrosine Phosphatase Non-Receptor Type 1
CASP7	601761	Caspase 7
TRPC5	300334	Transient Receptor Potential Cation Channel Subfamily C Member 5
KCNN1	602982	Potassium Calcium-Activated Channel Subfamily N Member 1
MAT2B	605527	Methionine Adenosyltransferase 2B
SLC16A4	603878	Solute Carrier Family 16 Member 4
TP53AIP1	605426	Tumor Protein P53 Regulated Apoptosis Inducing Protein 1
SERPINF1	172860	Serpin Family F Member 1
CLTC	118955	Clathrin Heavy Chain
NTRK3	191316	Neurotrophic Receptor Tyrosine Kinase 3
CASP10	601762	Caspase 10
AXIN2	604025	Axin 2
PDE8B	603390	Phosphodiesterase 8B
AIMP1	603605	Aminoacyl TRNA Synthetase Complex Interacting Multifunctional Protein 1
COL4A5	303630	Collagen Type IV Alpha 5 Chain
DSE	605942	Dermatan Sulfate Epimerase
KRT18	148070	Keratin 18
GAST	137250	Gastrin
EGLN1	606425	Egl-9 Family Hypoxia Inducible Factor 1
S1PR2	605111	Sphingosine-1-Phosphate Receptor 2
PLAA	603873	Phospholipase A2 Activating Protein
PPARGC1B	608886	PPARG Coactivator 1 Beta
NAA80	607073	N-Alpha-Acetyltransferase 80, NatH Catalytic Subunit
THRSP	601926	Thyroid hormone-inducible hepatic protein
COX2	615492	Cytochrome c oxidase subunit 2
D1S111	157560	/
BCL9	602597	B-cell CLL/lymphoma 9 protein
POU5F1	164177	POU domain, class 5, transcription factor 1
BUD31	603477	Protein BUD31 homolog
ZNF410	/	Zinc finger protein 410
SLC22A3	604842	Solute carrier family 22 member 3
CDX2	600297	Homeobox protein CDX-2
MOK	605762	MAPK/MAK/MRK overlapping kinase
PCYT1A	123695	Choline-phosphate cytidylyltransferase A
PDE3B	602047	cGMP-inhibited 3',5'-cyclic phosphodiesterase B
SFRP1	604156	Secreted frizzled-related protein 1
TCP1	186980	T-complex protein 1 subunit alpha
CA3	114750	Carbonic anhydrase 3
FABP2	134640	Fatty acid-binding protein, intestinal
CFTR	602421	Cystic fibrosis transmembrane conductance regulator
GP1BA	606672	Platelet glycoprotein Ib alpha chain
S100A7	600353	Protein S100-A7
PTGR2	608642	Prostaglandin reductase 2
GLO1	138750	Lactoylglutathione lyase
AKR1C3	603966	Aldo-keto reductase family 1 member C3
KCNQ2	602235	Potassium voltage-gated channel subfamily KQT member 2
KCNQ3	602232	Potassium voltage-gated channel subfamily KQT member 3
pab	/	/
AKR1B1	103880	Aldo-keto reductase family 1 member B1
PPARD	600409	Peroxisome proliferator-activated receptor delta
AKR1B10	604707	Aldo-keto reductase family 1 member B10
OS4	610839	Carboxy-terminal domain RNA polymerase II polypeptide A small phosphatase 2
OS6	612401	/
CCAL1	600668	/
EDM5	607078	/
FRZB1	605083	Secreted frizzled-related protein 3
GOA1	/	Golgin subfamily A member 1
MSK16	601172	Aggrecan core protein
OS5	612400	/
PLAP1	608135	Asporin
DUPANS	228900	/
AGC1	612949	Aggrecan core protein
CDMP1	601146	Growth/differentiation factor 5
HOA	140600	/
SRFP3	/	/
SEDK	608361	/
BDA1C	615072	/
OS3	607850	/
CSPG1	155760	Aggrecan core protein
SYNS2	610017	/
OS2	140600	/
OS1	165720	/
SSOAOD	165800	/
SYM1B	615298	/
OAP	/	/
TINAGL1	616064	Tubulointerstitial nephritis antigen-like
SLEN3	607967	/
SLEN2	607966	/
SLEN1	607965	/
TINAG	606749	Tubulointerstitial nephritis antigen
GPNMB	604368	Transmembrane glycoprotein NMB
5-LOX	153455	Linoleate 9S-lipoxygenase 5
MMP-2	120360	72 kDa type IV collagenase
TrkA	191315	High affinity nerve growth factor receptor
COX-1	176805	Cytochrome c oxidase subunit 1
FXR	603826	Fragile X mental retardation syndrome-related protein 1
MAPK12	602399	Mitogen-activated protein kinase 12
COX-2	615492	Prostaglandin G/H synthase 2
COX	220111	/
MMP-13	600108	Collagenase 3
IKKB	603258	Inhibitor of nuclear factor kappa-B kinase subunit beta
BDKRB1	600337	B1 bradykinin receptor
MMP-3	185250	Stromelysin-1
NaC	/	/
p38	600289	/
MMP	/	/
ALOX	/	/
Supplementary Table 1:Potential targets information of Simiao Powder for KOA
