# Supplementary material for: Network Pharmacology Approach to Uncover the Mechanism Governing the Effect of Simiao Powder on Knee Osteoarthritis
Source: Biomed Res Int. 2020 Dec 7;2020:6971503. doi: 10.1155/2020/6971503 (PMC7738782; doi:10.1155/2020/6971503)
Supplement: Supplementary Materials — Supplementary Table 1: potential target information of Simiao powder for KOA. Supplementary Table 2: active ingredient parameters of Simiao powder. Supplementary Table 3: the common gene targets of Simiao powder in the treatment of KOA. Supplementary Table 4: compound-target pair information. Supplementary Table 5: topology parameters in the PPI network. Supplementary Table 6: results of ligand-receptor protein molecular docking. [file 6971503.f1.zip › Supplementary Tables/Supplementary Table 3 (1).xlsx]

## Sheet: Sheet1
Gene Symbol	OMIM ID	Describtion
PPARA	170998	Peroxisome Proliferator Activated Receptor Alpha
IL6	147620	Interleukin 6
PTGS2	600262	Prostaglandin-Endoperoxide Synthase 2
PON1	168820	Paraoxonase 1
MMP2	120360	Matrix Metallopeptidase 2
MMP1	120353	Matrix Metallopeptidase 1
IL1A	147760	Interleukin 1 Alpha
IL1B	147720	Interleukin 1 Beta
PLAU	191840	Plasminogen Activator, Urokinase
MMP3	185250	Matrix Metallopeptidase 3
MMP9	120361	Matrix Metallopeptidase 9
MAPK8	601158	Mitogen-Activated Protein Kinase 8
AR	313700	Androgen Receptor
ESR1	133430	Estrogen Receptor 1
SERPINE1	173360	Serpin Family E Member 1
PTGS1	176805	Prostaglandin-Endoperoxide Synthase 1
BCL2	151430	BCL2 Apoptosis Regulator
THBD	188040	Thrombomodulin
PPARG	601487	Peroxisome Proliferator Activated Receptor Gamma
AKR1C3	603966	Aldo-keto reductase family 1 member C3
ALOX5	152390	Arachidonate 5-Lipoxygenase
AKR1B1	103880	Aldo-keto reductase family 1 member B1
PPARD	600409	Peroxisome proliferator-activated receptor delta
IL10	124092	Interleukin 10
CRP	123260	C-Reactive Protein
CXCL8	146930	C-X-C Motif Chemokine Ligand 8
COL1A1	120150	Collagen Type I Alpha 1 Chain
RUNX2	600211	RUNX Family Transcription Factor 2
COL3A1	120180	Collagen Type III Alpha 1 Chain
CCL2	158105	C-C Motif Chemokine Ligand 2
VEGFA	192240	Vascular Endothelial Growth Factor A
SPP1	166490	Secreted Phosphoprotein 1
IFNG	147570	Interferon Gamma
IL4	147780	Interleukin 4
ICAM1	147840	Intercellular Adhesion Molecule 1
NOS2	163730	Nitric Oxide Synthase 2
VCAM1	192225	Vascular Cell Adhesion Molecule 1
IL2	147680	Interleukin 2
CCND1	168461	Cyclin D1
STAT1	600555	Signal Transducer And Activator Of Transcription 1
FN1	135600	Fibronectin 1
JUN	165160	Jun Proto-Oncogene, AP-1 Transcription Factor Subunit
IGFBP3	146732	Insulin Like Growth Factor Binding Protein 3
MAPK14	600289	Mitogen-Activated Protein Kinase 14
FOS	164810	Fos Proto-Oncogene, AP-1 Transcription Factor Subunit
CASP3	600636	Caspase 3
CD40LG	300386	CD40 Ligand
AKT1	164730	AKT Serine/Threonine Kinase 1
MAPK1	176948	Mitogen-Activated Protein Kinase 1
EGF	131530	Epidermal Growth Factor
CXCL10	147310	C-X-C Motif Chemokine Ligand 10
SELE	131210	Selectin E
IGF2	147470	Insulin Like Growth Factor 2
OPRM1	600018	Opioid Receptor Mu 1
F3	134390	Coagulation Factor III, Tissue Factor
MPO	606989	Myeloperoxidase
NFKBIA	164008	NFKB Inhibitor Alpha
MYC	190080	MYC Proto-Oncogene, BHLH Transcription Factor
CDKN1A	116899	Cyclin Dependent Kinase Inhibitor 1A
CXCL2	139110	C-X-C Motif Chemokine Ligand 2
SOD1	147450	Superoxide Dismutase 1
CYCS	123970	Cytochrome C, Somatic
KDR	191306	Kinase Insert Domain Receptor
HIF1A	603348	Hypoxia Inducible Factor 1 Subunit Alpha
F7	613878	Coagulation Factor VII
RELA	164014	RELA Proto-Oncogene, NF-KB Subunit
ESR2	601663	Estrogen Receptor 2
BAX	600040	BCL2 Associated X, Apoptosis Regulator
NR3C1	138040	Nuclear Receptor Subfamily 3 Group C Member 1
GJA1	121014	Gap Junction Protein Alpha 1
PLAT	173370	Plasminogen Activator, Tissue Type
CASP8	601763	Caspase 8
SLPI	107285	Secretory Leukocyte Peptidase Inhibitor
GSTM1	138350	Glutathione S-Transferase Mu 1
EGFR	131550	Epidermal Growth Factor Receptor
OPRD1	165195	Opioid Receptor Delta 1
CTSD	116840	Cathepsin D
CXCL11	604852	C-X-C Motif Chemokine Ligand 11
NR1I3	603881	Nuclear Receptor Subfamily 1 Group I Member 3
PRKCA	176960	Protein Kinase C Alpha
HMOX1	141250	Heme Oxygenase 1
EIF6	602912	Eukaryotic Translation Initiation Factor 6
NOS3	163729	Nitric Oxide Synthase 3
PPP3CA	114105	Protein Phosphatase 3 Catalytic Subunit Alpha
HAS2	601636	Hyaluronan Synthase 2
NFE2L2	600492	Nuclear Factor, Erythroid 2 Like 2
PARP1	173870	Poly(ADP-Ribose) Polymerase 1
ERBB2	164870	Erb-B2 Receptor Tyrosine Kinase 2
E2F1	189971	E2F Transcription Factor 1
CASP9	602234	Caspase 9
CAV1	601047	Caveolin 1
BIRC5	603352	Baculoviral IAP Repeat Containing 5
CYP3A4	124010	Cytochrome P450 Family 3 Subfamily A Member 4
GSK3B	605004	Glycogen Synthase Kinase 3 Beta
CHUK	600664	Component Of Inhibitor Of Nuclear Factor Kappa B Kinase Complex
AHR	600253	Aryl Hydrocarbon Receptor
IRF1	147575	Interferon Regulatory Factor 1
PGR	607311	Progesterone Receptor
HSPB1	602195	Heat Shock Protein Family B (Small) Member 1
GSTP1	134660	Glutathione S-Transferase Pi 1
TP63	603273	Tumor Protein P63
ADRB2	109690	Adrenoceptor Beta 2
TEP1	601686	Telomerase Associated Protein 1
CCNB1	123836	Cyclin B1
PRKCD	176977	Protein Kinase C Delta
EGLN1	606425	Egl-9 Family Hypoxia Inducible Factor 1
Supplementary Table 3: The common gene of Simiao Powder in the treatment of KOA
