# Supplementary material for: Network Pharmacology Approach to Uncover the Mechanism Governing the Effect of Simiao Powder on Knee Osteoarthritis
Source: Biomed Res Int. 2020 Dec 7;2020:6971503. doi: 10.1155/2020/6971503 (PMC7738782; doi:10.1155/2020/6971503)
Supplement: Supplementary Materials — Supplementary Table 1: potential target information of Simiao powder for KOA. Supplementary Table 2: active ingredient parameters of Simiao powder. Supplementary Table 3: the common gene targets of Simiao powder in the treatment of KOA. Supplementary Table 4: compound-target pair information. Supplementary Table 5: topology parameters in the PPI network. Supplementary Table 6: results of ligand-receptor protein molecular docking. [file 6971503.f1.zip › Supplementary Tables/Supplementary Table 4 (1).xlsx]

## Sheet: Sheet1
Name	Type	AverageShortestPathLength	ClusteringCoefficient	ClosenessCentrality	PartnerOfMultiEdgedNodePairs	SelfLoops	Eccentricity	Stress	Degree	BetweennessCentrality	NeighborhoodConnectivity	NumberOfDirectedEdges	NumberOfUndirectedEdges		TopologicalCoefficient	degree.layout
quercetin	mol	1.67606	0	0.596639	86	0	4	135622	174	0.651624	2.65116	174	0	0.864789	0.0635063	174
wogonin	mol	2.49296	0	0.40113	28	0	4	42448	56	0.11409	5.53571	56	0	0.701408	0.174451	56
PTGS2	gene	1.88028	0	0.531835	7	0	3	33684	35	0.153311	10.4444	35	0	0.823944	0.0899471	35
kaempferol	mol	2.32394	0	0.430303	1	0	3	68746	31	0.172443	5.23333	31	0	0.735211	0.117593	31
PTGS1	gene	1.99296	0	0.501767	7	0	4	24092	28	0.084698	12.85	28	0	0.801408	0.113942	28
beta-sitosterol	mol	2.56338	0	0.39011	13	0	3	25252	26	0.0502603	8.38462	26	0	0.687324	0.205128	26
ADRB2	gene	2.19014	0	0.456592	6	0	4	11892	20	0.0393305	14.1538	20	0	0.761972	0.135607	20
AR	gene	2.06338	0	0.484642	5	0	4	14322	20	0.0514454	15	20	0	0.787324	0.134615	20
PGR	gene	3.02113	0	0.331002	4	0	4	65966	19	0.138357	4.35714	19	0	0.595775	0.0907336	19
baicalein	mol	2.61972	0	0.38172	0	0	4	16592	19	0.0507085	5.68421	19	0	0.676056	0.180162	19
Stigmasterol	mol	2.66197	0	0.375661	6	0	3	10674	18	0.0222259	13	18	0	0.667606	0.333333	18
palmatine	mol	2.77465	0	0.360406	8	0	4	4728	16	0.0113158	13.125	16	0	0.64507	0.466346	16
ESR1	gene	3.27465	0	0.305376	4	0	5	1228	15	0.00681676	7.54545	15	0	0.54507	0.204545	15
NOS2	gene	2.96479	0	0.337292	4	0	4	2194	13	0.00743923	10.6667	13	0	0.607042	0.210145	13
berberine	mol	2.80282	0	0.356784	6	0	4	2068	12	0.00198484	15.8333	12	0	0.639437	0.570513	12
F7	gene	2.26056	0	0.442368	2	0	4	6116	10	0.02733	18.625	10	0	0.747887	0.181701	10
coptisine	mol	2.8169	0	0.355	5	0	4	1530	10	0.00137611	16.4	10	0	0.63662	0.592308	10
PPARG	gene	2.27465	0	0.439628	3	0	4	4838	9	0.00900595	37.75	9	0	0.74507	0.3675	9
BAX	gene	2.24648	0	0.445141	3	0	4	7466	8	0.0117929	35.2	8	0	0.750704	0.338614	8
OPRM1	gene	3.38732	0	0.295218	1	0	4	636	8	0.002185	6.85714	8	0	0.522535	0.325397	8
CASP3	gene	2.24648	0	0.445141	3	0	4	7466	8	0.0117929	35.2	8	0	0.750704	0.338614	8
BCL2	gene	2.24648	0	0.445141	3	0	4	7466	8	0.0117929	35.2	8	0	0.750704	0.338614	8
JUN	gene	2.28873	0	0.436923	3	0	4	5986	7	0.00886059	39.25	7	0	0.742254	0.386364	7
Fumarine	mol	2.78873	0	0.358586	0	0	4	3990	7	0.00797797	11.7143	7	0	0.642254	0.412088	7
rutaecarpine	mol	2.78873	0	0.358586	0	0	4	3568	7	0.0180524	10.1429	7	0	0.642254	0.351648	7
Dehydrotanshinone II A	mol	2.78873	0	0.358586	0	0	4	3964	7	0.00658347	11.7143	7	0	0.642254	0.412088	7
CASP9	gene	2.35915	0	0.423881	3	0	4	3166	6	0.00489036	42.3333	6	0	0.728169	0.435088	6
RELA	gene	2.27465	0	0.439628	2	0	4	4994	6	0.0081933	40.75	6	0	0.74507	0.3975	6
AKT1	gene	2.27465	0	0.439628	2	0	4	4994	6	0.0081933	40.75	6	0	0.74507	0.3975	6
Inophyllum E	mol	2.80282	0	0.356784	0	0	4	3306	6	0.0091312	12.8333	6	0	0.639437	0.455128	6
(S)-Canadine	mol	2.80282	0	0.356784	0	0	4	2780	6	0.00467341	13.3333	6	0	0.639437	0.474359	6
Cavidine	mol	2.80282	0	0.356784	0	0	4	2780	6	0.00467341	13.3333	6	0	0.639437	0.474359	6
TP63	gene	2.5	0	0.4	2	0	5	1858	5	0.00370588	44.3333	5	0	0.7	0.45614	5
OPRD1	gene	3.6831	0	0.271511	0	0	5	72	5	0.00034012	6.2	5	0	0.46338	0.577778	5
AKR1B1	gene	2.5	0	0.4	2	0	4	1396	5	0.00263085	46	5	0	0.7	0.523256	5
PLAU	gene	2.5	0	0.4	2	0	4	1396	5	0.00263085	46	5	0	0.7	0.523256	5
MMP1	gene	2.3169	0	0.431611	2	0	4	3850	5	0.00581755	48	5	0	0.73662	0.479592	5
thalifendine	mol	2.8169	0	0.355	0	0	4	1530	5	0.00137611	16.4	5	0	0.63662	0.592308	5
berberrubine	mol	2.8169	0	0.355	0	0	4	1530	5	0.00137611	16.4	5	0	0.63662	0.592308	5
Isocorypalmine	mol	2.8169	0	0.355	0	0	4	2162	5	0.00352915	14.4	5	0	0.63662	0.515385	5
Worenine	mol	2.8169	0	0.355	0	0	4	1530	5	0.00137611	16.4	5	0	0.63662	0.592308	5
AHR	gene	2.38732	0	0.418879	1	0	4	2852	4	0.00445588	45	4	0	0.722535	0.473118	4
CYP3A4	gene	2.40141	0	0.416422	1	0	4	2510	4	0.00561019	41	4	0	0.719718	0.434783	4
EIF6	gene	2.54225	0	0.393352	2	0	5	1176	4	0.00212124	57	4	0	0.691549	0.602151	4
PRKCA	gene	2.48592	0	0.402266	2	0	4	1530	4	0.00209914	49.5	4	0	0.702817	0.557471	4
CASP8	gene	2.48592	0	0.402266	2	0	4	1530	4	0.00209914	49.5	4	0	0.702817	0.557471	4
CDKN1A	gene	2.54225	0	0.393352	2	0	5	1176	4	0.00212124	57	4	0	0.691549	0.602151	4
CCND1	gene	2.54225	0	0.393352	2	0	5	1176	4	0.00212124	57	4	0	0.691549	0.602151	4
CCL2	gene	2.54225	0	0.393352	2	0	5	1176	4	0.00212124	57	4	0	0.691549	0.602151	4
CXCL8	gene	2.54225	0	0.393352	2	0	5	1176	4	0.00212124	57	4	0	0.691549	0.602151	4
MMP9	gene	2.59859	0	0.384824	1	0	5	820	4	0.00353362	37.3333	4	0	0.680282	0.412879	4
PON1	gene	2.48592	0	0.402266	2	0	4	1530	4	0.00209914	49.5	4	0	0.702817	0.557471	4
IL6	gene	2.54225	0	0.393352	2	0	5	1176	4	0.00212124	57	4	0	0.691549	0.602151	4
epiberberine	mol	2.83099	0	0.353234	0	0	4	1002	4	0.00090083	15.5	4	0	0.633803	0.557692	4
phellamurin_qt	mol	2.83099	0	0.353234	0	0	4	1646	4	0.0147422	11.75	4	0	0.633803	0.413462	4
3β-acetoxyatractylone	mol	2.83099	0	0.353234	0	0	4	948	4	0.00135823	15.5	4	0	0.633803	0.557692	4
CCNB1	gene	2.62676	0	0.380697	1	0	5	420	3	0.0010515	52.5	3	0	0.674648	0.591954	3
GSTP1	gene	2.42958	0	0.411594	1	0	4	1970	3	0.00261327	58	3	0	0.714085	0.626374	3
GSK3B	gene	3.45775	0	0.289206	1	0	5	92	3	0.00038536	17	3	0	0.508451	0.571429	3
HAS2	gene	2.42958	0	0.411594	1	0	4	1970	3	0.00261327	58	3	0	0.714085	0.626374	3
HMOX1	gene	2.42958	0	0.411594	1	0	4	1970	3	0.00261327	58	3	0	0.714085	0.626374	3
NR1I3	gene	2.42958	0	0.411594	1	0	4	1970	3	0.00261327	58	3	0	0.714085	0.626374	3
GSTM1	gene	2.42958	0	0.411594	1	0	4	1970	3	0.00261327	58	3	0	0.714085	0.626374	3
ESR2	gene	3.73944	0	0.26742	1	0	5	12	3	4.109e-05	7	3	0	0.452113	0.75	3
HIF1A	gene	2.62676	0	0.380697	1	0	5	420	3	0.0010515	52.5	3	0	0.674648	0.591954	3
KDR	gene	3.42958	0	0.291581	1	0	5	140	3	0.00040845	17.5	3	0	0.514085	0.55	3
MPO	gene	2.62676	0	0.380697	1	0	5	420	3	0.0010515	52.5	3	0	0.674648	0.591954	3
IGF2	gene	2.62676	0	0.380697	1	0	5	420	3	0.0010515	52.5	3	0	0.674648	0.591954	3
SELE	gene	2.42958	0	0.411594	1	0	4	1970	3	0.00261327	58	3	0	0.714085	0.626374	3
FOS	gene	2.62676	0	0.380697	1	0	5	420	3	0.0010515	52.5	3	0	0.674648	0.591954	3
STAT1	gene	2.42958	0	0.411594	1	0	4	1970	3	0.00261327	58	3	0	0.714085	0.626374	3
VCAM1	gene	2.42958	0	0.411594	1	0	4	1970	3	0.00261327	58	3	0	0.714085	0.626374	3
ICAM1	gene	2.42958	0	0.411594	1	0	4	1970	3	0.00261327	58	3	0	0.714085	0.626374	3
VEGFA	gene	2.62676	0	0.380697	1	0	5	420	3	0.0010515	52.5	3	0	0.674648	0.591954	3
ALOX5	gene	2.42958	0	0.411594	1	0	4	1970	3	0.00261327	58	3	0	0.714085	0.626374	3
MMP2	gene	2.64085	0	0.378667	1	0	5	324	3	0.00210347	46.5	3	0	0.671831	0.52907	3
PRKCD	gene	3.48592	0	0.286869	1	0	5	0	2	0	28	2	0	0.502817	0	2
TEP1	gene	3.48592	0	0.286869	1	0	5	0	2	0	28	2	0	0.502817	0	2
HSPB1	gene	2.66901	0	0.37467	1	0	5	0	2	0	86	2	0	0.666197	0	2
IRF1	gene	2.66901	0	0.37467	1	0	5	0	2	0	86	2	0	0.666197	0	2
CHUK	gene	2.66901	0	0.37467	1	0	5	0	2	0	86	2	0	0.666197	0	2
BIRC5	gene	2.66901	0	0.37467	1	0	5	0	2	0	86	2	0	0.666197	0	2
CAV1	gene	2.66901	0	0.37467	1	0	5	0	2	0	86	2	0	0.666197	0	2
E2F1	gene	2.66901	0	0.37467	1	0	5	0	2	0	86	2	0	0.666197	0	2
ERBB2	gene	2.66901	0	0.37467	1	0	5	0	2	0	86	2	0	0.666197	0	2
PARP1	gene	2.66901	0	0.37467	1	0	5	0	2	0	86	2	0	0.666197	0	2
NFE2L2	gene	2.66901	0	0.37467	1	0	5	0	2	0	86	2	0	0.666197	0	2
NOS3	gene	2.66901	0	0.37467	1	0	5	0	2	0	86	2	0	0.666197	0	2
CXCL11	gene	2.66901	0	0.37467	1	0	5	0	2	0	86	2	0	0.666197	0	2
CTSD	gene	2.66901	0	0.37467	1	0	5	0	2	0	86	2	0	0.666197	0	2
EGFR	gene	2.66901	0	0.37467	1	0	5	0	2	0	86	2	0	0.666197	0	2
PLAT	gene	2.66901	0	0.37467	1	0	5	0	2	0	86	2	0	0.666197	0	2
GJA1	gene	2.66901	0	0.37467	1	0	5	0	2	0	86	2	0	0.666197	0	2
SOD1	gene	2.66901	0	0.37467	1	0	5	0	2	0	86	2	0	0.666197	0	2
CXCL2	gene	2.66901	0	0.37467	1	0	5	0	2	0	86	2	0	0.666197	0	2
MYC	gene	2.66901	0	0.37467	1	0	5	0	2	0	86	2	0	0.666197	0	2
NFKBIA	gene	2.66901	0	0.37467	1	0	5	0	2	0	86	2	0	0.666197	0	2
F3	gene	2.66901	0	0.37467	1	0	5	0	2	0	86	2	0	0.666197	0	2
CXCL10	gene	2.66901	0	0.37467	1	0	5	0	2	0	86	2	0	0.666197	0	2
EGF	gene	2.66901	0	0.37467	1	0	5	0	2	0	86	2	0	0.666197	0	2
MAPK1	gene	2.66901	0	0.37467	1	0	5	0	2	0	86	2	0	0.666197	0	2
CD40LG	gene	2.66901	0	0.37467	1	0	5	0	2	0	86	2	0	0.666197	0	2
MAPK14	gene	3.48592	0	0.286869	1	0	5	0	2	0	28	2	0	0.502817	0	2
IGFBP3	gene	2.66901	0	0.37467	1	0	5	0	2	0	86	2	0	0.666197	0	2
FN1	gene	3.48592	0	0.286869	1	0	5	0	2	0	28	2	0	0.502817	0	2
IL2	gene	2.66901	0	0.37467	1	0	5	0	2	0	86	2	0	0.666197	0	2
IFNG	gene	2.66901	0	0.37467	1	0	5	0	2	0	86	2	0	0.666197	0	2
SPP1	gene	2.66901	0	0.37467	1	0	5	0	2	0	86	2	0	0.666197	0	2
COL3A1	gene	2.66901	0	0.37467	1	0	5	0	2	0	86	2	0	0.666197	0	2
RUNX2	gene	2.66901	0	0.37467	1	0	5	0	2	0	86	2	0	0.666197	0	2
COL1A1	gene	2.66901	0	0.37467	1	0	5	0	2	0	86	2	0	0.666197	0	2
CRP	gene	2.66901	0	0.37467	1	0	5	0	2	0	86	2	0	0.666197	0	2
IL10	gene	2.66901	0	0.37467	1	0	5	0	2	0	86	2	0	0.666197	0	2
PPARD	gene	2.66901	0	0.37467	1	0	5	0	2	0	86	2	0	0.666197	0	2
THBD	gene	2.66901	0	0.37467	1	0	5	0	2	0	86	2	0	0.666197	0	2
SERPINE1	gene	2.66901	0	0.37467	1	0	5	0	2	0	86	2	0	0.666197	0	2
MMP3	gene	2.66901	0	0.37467	1	0	5	0	2	0	86	2	0	0.666197	0	2
IL1B	gene	2.66901	0	0.37467	1	0	5	0	2	0	86	2	0	0.666197	0	2
IL1A	gene	2.66901	0	0.37467	1	0	5	0	2	0	86	2	0	0.666197	0	2
PPARA	gene	2.66901	0	0.37467	1	0	5	0	2	0	86	2	0	0.666197	0	2
Mandenol	mol	2.85915	0	0.349754	0	0	4	18	2	2.82e-05	23.5	2	0	0.628169	0.865385	2
Sitosterol alpha1	mol	2.71831	0	0.367876	0	0	3	2772	2	0.00588553	20.5	2	0	0.656338	0.541667	2
Chelerythrine	mol	2.85915	0	0.349754	0	0	4	18	2	2.82e-05	23.5	2	0	0.628169	0.865385	2
Phellopterin	mol	2.85915	0	0.349754	0	0	4	46	2	7.44e-05	20	2	0	0.628169	0.730769	2
delta 7-stigmastenol	mol	4.01408	0	0.249123	1	0	5	0	2	0	14	2	0	0.397183	0	2
Phellavin_qt	mol	2.85915	0	0.349754	0	0	4	58	2	0.00013077	17.5	2	0	0.628169	0.634615	2
beta-daucosterol_qt	mol	4.01408	0	0.249123	1	0	5	0	2	0	14	2	0	0.397183	0	2
EGLN1	gene	3.61268	0	0.276803	0	0	5	0	1	0	19	1	0	0.477465	0	1
PPP3CA	gene	3.3169	0	0.301486	0	0	4	0	1	0	30	1	0	0.53662	0	1
SLPI	gene	3.3169	0	0.301486	0	0	4	0	1	0	30	1	0	0.53662	0	1
NR3C1	gene	3.82394	0	0.26151	0	0	5	0	1	0	4	1	0	0.435211	0	1
CYCS	gene	3.61268	0	0.276803	0	0	5	0	1	0	19	1	0	0.477465	0	1
IL4	gene	3.78169	0	0.264432	0	0	5	0	1	0	7	1	0	0.443662	0	1
AKR1C3	gene	3.3169	0	0.301486	0	0	4	0	1	0	30	1	0	0.53662	0	1
MAPK8	gene	3.3169	0	0.301486	0	0	4	0	1	0	30	1	0	0.53662	0	1
CLR	mol	4.01408	0	0.249123	0	0	5	0	1	0	14	1	0	0.397183	0	1
sitosterol	mol	4.01408	0	0.249123	0	0	5	0	1	0	14	1	0	0.397183	0	1
Spinasterol	mol	4.01408	0	0.249123	0	0	5	0	1	0	14	1	0	0.397183	0	1
28-norolean-17-en-3-ol	mol	4.01408	0	0.249123	0	0	5	0	1	0	14	1	0	0.397183	0	1
poriferasta-7,22E-dien-3beta-ol	mol	4.01408	0	0.249123	0	0	5	0	1	0	14	1	0	0.397183	0	1
campesterol	mol	4.01408	0	0.249123	0	0	5	0	1	0	14	1	0	0.397183	0	1
poriferast-5-en-3beta-ol	mol	4.01408	0	0.249123	0	0	5	0	1	0	14	1	0	0.397183	0	1
NSC63551	mol	4.01408	0	0.249123	0	0	5	0	1	0	14	1	0	0.397183	0	1
Supplementary Table 4: Compound - target pair information.
