# Supplementary material for: Network Pharmacology Approach to Uncover the Mechanism Governing the Effect of Simiao Powder on Knee Osteoarthritis
Source: Biomed Res Int. 2020 Dec 7;2020:6971503. doi: 10.1155/2020/6971503 (PMC7738782; doi:10.1155/2020/6971503)
Supplement: Supplementary Materials — Supplementary Table 1: potential target information of Simiao powder for KOA. Supplementary Table 2: active ingredient parameters of Simiao powder. Supplementary Table 3: the common gene targets of Simiao powder in the treatment of KOA. Supplementary Table 4: compound-target pair information. Supplementary Table 5: topology parameters in the PPI network. Supplementary Table 6: results of ligand-receptor protein molecular docking. [file 6971503.f1.zip › Supplementary Tables/Supplementary Table 5 (1).xlsx]

## Sheet: Sheet1
NO.	Name	Degree	Closeness	Betweenness	Network	Eigenvector	LAC
1	IL6	51	0.64557	719.45	40.332	0.23097	19.2549
2	JUN	48	0.63354	646.967	36.2578	0.217449	18.125
3	AKT1	56	0.666667	1195.08	39.5496	0.209064	13.9643
4	VEGFA	46	0.62963	629.407	33.4748	0.198382	16.1739
5	MAPK1	45	0.610778	403.05	32.7345	0.197899	16.4
6	MAPK8	46	0.62963	675.419	30.3701	0.192487	14.6087
7	IL1B	41	0.586207	325.879	29.2674	0.190068	16.878
8	CXCL8	39	0.582857	408.623	29.0745	0.186401	17.3333
9	PTGS2	34	0.56044	279.175	22.7763	0.173372	16.3529
10	CCL2	35	0.569832	163.805	25.9779	0.170865	17.0857
11	MMP9	36	0.586207	453.066	22.615	0.170359	15
12	ICAM1	33	0.56044	132.034	23.3945	0.163701	16.303
13	EGF	34	0.576271	252.487	23.1635	0.161865	14.8824
14	IL10	32	0.563536	158.817	21.9716	0.161196	16.0625
15	EGFR	37	0.589595	339.617	21.3692	0.159806	12.7027
16	STAT1	31	0.56044	161.773	18.8702	0.154577	14.129
17	FOS	29	0.545455	135.547	18.4235	0.151814	15.0345
18	RELA	33	0.566667	210.372	21.1663	0.150912	13.5758
19	MAPK14	29	0.551351	104.119	18.5478	0.146199	14.5517
20	MYC	32	0.563536	210.525	20.5877	0.14208	13
21	IL2	23	0.523077	24.165	16.7161	0.135079	15.2174
22	IL4	25	0.525773	97.204	17.2999	0.132434	14.64
23	FN1	28	0.548387	190.965	16.7199	0.129107	11.7143
24	ESR1	29	0.551351	313.101	17.1846	0.128528	12
25	CCND1	27	0.539683	116.416	17.912	0.1256	12.8889
26	HMOX1	23	0.53125	60.5475	14.8288	0.125432	12.6957
27	MMP2	26	0.542553	146.51	15.8947	0.124131	11.8462
28	CASP3	29	0.548387	299.952	18.4865	0.121673	11.1034
29	NOS3	24	0.53125	74.5493	13.9002	0.121174	11.5833
30	AR	23	0.534031	462.046	13.8057	0.110025	11.2174
31	MMP1	19	0.51	24.1756	12.6474	0.105368	11.3684
32	VCAM1	19	0.51	20.8289	13.3636	0.105246	12.1053
33	ERBB2	20	0.517767	46.6239	13.851	0.105097	11.8
34	IFNG	21	0.50495	54.2448	14.0287	0.10344	11.7143
35	PPARG	20	0.517767	64.1043	10.4199	0.102972	9.2
36	IL1A	17	0.476636	27.5063	12.2179	0.0928148	11.2941
37	CRP	19	0.474419	63.1639	12.7365	0.0925255	10.8421
38	SERPINE1	20	0.517767	288.229	13.1759	0.0895012	9
39	NFKBIA	17	0.490385	39.5082	10.5838	0.0852642	8.58823
40	MMP3	15	0.502463	20.9868	10.2792	0.0834684	9.46667
41	CXCL10	17	0.46789	68.7503	12.5273	0.0817336	9.64706
42	CD40LG	14	0.485714	9.13318	9.84615	0.0772199	9.14286
43	NR3C1	15	0.490385	23.608	9.34762	0.0765829	8.26667
44	NOS2	14	0.488038	17.6074	9.09231	0.0747455	7.85714
45	SELE	15	0.459459	46.4212	11.1051	0.0733834	9.86667
46	SPP1	12	0.481132	6.54824	8.8	0.0670072	8
47	HIF1A	13	0.490385	20.4939	7.73333	0.0662349	6.61538
48	CASP8	17	0.502463	122.953	9.24881	0.0660046	6.70588
49	CAV1	13	0.483412	22.2403	8.13691	0.0628451	7.23077
50	ESR2	10	0.470046	1.06745	8.22222	0.0618295	7.4
51	MPO	11	0.463636	24.9993	7.63333	0.0610311	6.72727
52	CXCL2	12	0.461538	42.6333	8.78701	0.0609812	6.83333
53	IGFBP3	11	0.478873	5.50808	7	0.0590589	6.36364
54	RUNX2	11	0.481132	15.9825	6.06667	0.0584984	5.45455
55	IRF1	11	0.457399	6.07927	7.6	0.0580742	6.90909
56	PGR	11	0.461538	2.22603	9	0.0579349	8.18182
57	IGF2	12	0.470046	9.28565	8.02857	0.0564725	7.16667
58	NFE2L2	10	0.463636	27.8035	5.33333	0.0506098	4.8
59	CYCS	13	0.46789	82.6125	8.84683	0.0496064	6.61538
60	PRKCA	15	0.470046	149.642	4.09365	0.0487251	3.06667
61	PARP1	10	0.463636	9.21929	6.55556	0.0480507	5.8
62	PRKCD	11	0.46789	18.2142	4.68571	0.0478514	4.18182
63	CDKN1A	11	0.463636	86.483	6.68095	0.0474124	5.63636
64	CASP9	11	0.463636	39.4492	7.66984	0.0473163	6.36364
65	BCL2	10	0.459459	9.93421	6.99206	0.0436758	6
66	GSK3B	9	0.459459	73.9561	4.75	0.0413134	4.22222
67	F3	10	0.434043	54.7775	7.38889	0.039909	5.4
68	KDR	8	0.447368	4.41531	4.57143	0.0398202	4
69	HSPB1	8	0.455357	4.87308	5.14286	0.0397406	4.5
70	AHR	9	0.465753	336.793	4	0.0389053	2.66667
71	PPARA	6	0.421488	0.166667	5.6	0.0325391	4.66667
72	CCNB1	8	0.439655	24.2656	5.59524	0.031458	4.5
73	PLAU	6	0.419753	0.320238	4.8	0.0312886	4
74	SOD1	7	0.449339	52.0314	4.33333	0.0308582	3.42857
75	GJA1	5	0.451327	0.978148	3.5	0.030577	2.8
76	PLAT	7	0.423237	15.6866	4.4	0.0300448	3.71429
77	CXCL11	8	0.392308	5.65385	6.37143	0.030029	5
78	COL1A1	7	0.434043	12.1216	3.16667	0.0296903	2.28571
79	BAX	8	0.441558	49.7372	5.42857	0.0275063	4.75
80	E2F1	7	0.426778	4.59689	4	0.0264756	3.42857
81	CHUK	6	0.441558	4.71298	3.2	0.0244618	2.66667
82	ADRB2	4	0.414634	0.277056	2.66667	0.0231178	2
83	OPRM1	6	0.390805	3.88493	4.6	0.019686	3.66667
84	EGLN1	4	0.439655	1.77339	2	0.0195768	1.5
85	PTGS1	4	0.386364	4.23422	2.16667	0.0163638	1.5
86	GSTP1	4	0.43038	236.603	2	0.0154719	1
87	OPRD1	5	0.377778	0	5	0.0142023	4
88	COL3A1	4	0.392308	0.833333	2	0.0130782	1.5
89	THBD	6	0.366906	6.04669	4.2	0.0123993	3
90	ALOX5	3	0.375	0.792149	2	0.0120761	1.33333
91	CTSD	3	0.403162	202.143	0	0.0112167	0
92	TEP1	2	0.41129	0.300904	0	0.00965938	0
93	PON1	1	0.393822	0	0	0.00865731	0
94	BIRC5	3	0.359155	0.5	2	0.00750863	1.33333
95	F7	3	0.346939	0	3	0.00531722	2
96	PPP3CA	3	0.349315	2.71111	1	0.00483963	0.666667
97	TP63	3	0.337748	1.9	0	0.00435338	0
98	AKR1C3	3	0.359155	211.074	0	0.00421336	0
99	CYP3A4	5	0.335526	34.9041	2.58333	0.00227818	0.8
100	NR1I3	2	0.32381	0	2	0.00154334	1
101	GSTM1	2	0.306306	0	2	0.000665018	1
102	SLPI	1	0.288136	0	0	0.000420324	0
103	AKR1B1	1	0.264935	0	0	0.000157779	0
Supplementary Table 5: Topology parameters in the PPI network.
