# Supplementary material for: Network Pharmacology Approach to Uncover the Mechanism Governing the Effect of Simiao Powder on Knee Osteoarthritis
Source: Biomed Res Int. 2020 Dec 7;2020:6971503. doi: 10.1155/2020/6971503 (PMC7738782; doi:10.1155/2020/6971503)
Supplement: Supplementary Materials — Supplementary Table 1: potential target information of Simiao powder for KOA. Supplementary Table 2: active ingredient parameters of Simiao powder. Supplementary Table 3: the common gene targets of Simiao powder in the treatment of KOA. Supplementary Table 4: compound-target pair information. Supplementary Table 5: topology parameters in the PPI network. Supplementary Table 6: results of ligand-receptor protein molecular docking. [file 6971503.f1.zip › Supplementary Tables/Supplementary Table 6 (1).xlsx]

## Sheet: Sheet1
Target	Effective active ingredient	LibDock score	HotSpots
CASP3	baicalein	69.4363	-11.04,-19.82,3.61,P,35,11_x000D_ -7.84,-21.82,7.01,A,56,13_x000D_ -6.63,-21.82,7.81,A,75,14
	berberine	77.8673	-8.04,-22.42,7.81,A,74,10_x000D_ -9.84,-22.62,6.21,A,38,11_x000D_ -4.43,-23.02,7.01,P,74,16
	beta-sitosterol	84.0396	-7.84,-21.82,7.01,A,56,3_x000D_ -8.04,-21.02,4.61,A,18,27_x000D_ -4.43,-23.02,7.01,P,74,30
	coptisine	94.5318	-9.84,-22.62,6.21,A,38,4_x000D_ -7.04,-22.02,8.41,A,84,18_x000D_ -4.63,-23.02,8.01,P,90,23
	kaempferol	94.6251	-6.63,-21.82,7.81,A,75,14_x000D_ -4.63,-23.02,8.01,P,90,18_x000D_ -12.84,-18.42,2.81,P,20,19
	palmatine	/	/
	Quercetin	81.1678	-12.64,-18.42,3.61,P,37,11_x000D_ -6.04,-22.82,7.81,P,86,21_x000D_ -6.63,-20.02,7.61,P,83,22
	Stigmasterol	79.9387	-9.63,-21.22,5.41,A,28,3_x000D_ -8.63,-17.42,2.41,A,4,20_x000D_ -7.84,-23.02,5.41,A,26,29
	wogonin	88.3659	-7.24,-20.82,6.21,A,40,13_x000D_ -6.04,-23.02,7.21,A,61,16_x000D_ -11.44,-17.82,3.81,A,13,19
EGF3	baicalein	93.1699	-3.59,38.07,23.46,A,6,7_x000D_ -2.19,38.67,25.26,P,26,18_x000D_ -4.59,39.47,26.66,P,43,19
	berberine	91.0915	-2.59,36.87,23.06,A,5,14_x000D_ -4.39,39.07,25.46,P,33,23_x000D_ -5.59,39.67,26.06,A,35,25
	beta-sitosterol	111.01	-2.99,38.87,23.46,A,9,2_x000D_ -4.79,39.67,27.66,A,41,24_x000D_ -5.19,41.27,24.86,A,25,27
	coptisine	88.2625	-2.39,37.67,22.86,A,4,18_x000D_ -4.39,39.07,25.46,P,33,22_x000D_ -2.19,38.67,25.26,P,26,23
	kaempferol	89.0417	-3.59,39.87,26.26,P,41,11_x000D_ -1.39,39.47,24.66,P,21,20_x000D_ -5.99,39.27,26.26,P,39,21
	palmatine	92.3367	-1.79,38.47,23.46,A,7,18_x000D_ -2.19,39.87,25.06,P,24,24_x000D_ -6.19,40.07,25.26,A,28,25
	Quercetin	90.2366	-3.59,38.07,23.46,A,6,16_x000D_ -5.39,40.27,24.06,A,14,19_x000D_ -2.19,38.67,25.26,P,26,22
	Stigmasterol	107.414	-4.59,39.47,25.66,A,32,10_x000D_ -3.59,39.27,24.46,A,19,11_x000D_ -2.59,36.87,23.06,A,5,22
	wogonin	103.373	-2.59,36.87,23.06,A,5,9_x000D_ -4.39,39.07,25.46,P,33,18_x000D_ -5.59,39.67,26.06,A,35,19
AKT1	baicalein	93.9262	21.88,-9.56,21.79,A,12,13_x000D_ 20.88,-9.76,22.79,A,16,14_x000D_ 22.08,-8.96,24.59,A,25,16
	berberine	110.547	22.28,0.84,27.39,A,40,10_x000D_ 18.88,-6.96,26.19,A,33,18_x000D_ 21.08,-9.76,25.39,A,29,25
	beta-sitosterol	112.433	18.08,5.64,24.59,A,26,3_x000D_ 21.68,7.04,23.59,A,19,6_x000D_ 22.88,-1.16,27.99,A,45,29
	coptisine	109.077	22.28,0.84,27.39,A,40,10_x000D_ 19.28,-6.16,27.39,A,39,14_x000D_ 22.08,-8.96,24.59,A,25,24
	kaempferol	96.8873	20.48,-7.56,26.39,A,34,7_x000D_ 14.88,-4.16,29.19,A,62,16_x000D_ 13.28,-5.56,30.39,P,65,18
	palmatine	107.844	16.68,-4.56,28.59,A,55,18_x000D_ 20.88,-9.96,24.19,A,22,20_x000D_ 16.68,-0.36,28.99,A,61,25
	Quercetin	103.214	20.08,-8.96,25.19,A,28,7_x000D_ 20.48,-11.16,24.39,P,36,12_x000D_ 17.88,-5.76,28.59,A,53,16
	Stigmasterol	124.675	22.88,-1.16,27.99,A,45,3_x000D_ 22.88,-11.16,19.99,A,6,18_x000D_ 20.88,-9.96,24.19,A,22,21
	wogonin	98.7901	22.48,-10.36,20.99,A,9,2_x000D_ 22.08,-8.96,24.59,A,25,13_x000D_ 19.48,-10.16,24.39,A,24,16
CXCL8	baicalein	/	/
	berberine	36.6276	9.19,24.64,6.84,A,26,14_x000D_ 5.79,25.04,6.04,P,21,23_x000D_ 4.39,25.24,6.44,A,23,25
	beta-sitosterol	64.7106	8.39,24.44,5.64,A,7,18_x000D_ 5.99,24.84,6.04,A,16,19_x000D_ 8.19,25.04,8.84,A,33,29
	coptisine	/	/
	kaempferol	48.0995	9.19,24.64,6.84,A,26,9_x000D_ 9.59,25.44,4.84,P,8,19_x000D_ 7.99,24.64,8.84,P,36,20
	palmatine	33.7289	9.19,24.64,6.84,A,26,14_x000D_ 5.79,25.04,6.04,P,21,24_x000D_ 4.39,25.24,6.44,A,23,26
	Quercetin	50.2202	8.39,24.44,8.64,A,32,9_x000D_ 10.99,25.24,5.24,P,11,11_x000D_ 8.79,25.44,6.44,P,28,13
	Stigmasterol	58.9258	5.39,23.84,6.24,A,18,1_x000D_ 7.99,23.64,6.24,A,17,3_x000D_ 8.39,24.44,8.64,A,32,29
	wogonin	49.2287	9.19,24.64,6.84,A,26,9_x000D_ 7.99,24.64,8.84,P,36,20_x000D_ 10.99,25.24,5.24,P,11,21
MMP9	baicalein	143.984	1.80,47.59,27.49,P,71,11_x000D_ 2.00,49.39,22.69,A,36,13_x000D_ 2.80,42.59,28.09,P,77,19
	berberine	153.743	3.60,48.39,19.89,A,13,7_x000D_ 2.20,45.59,24.89,A,61,10_x000D_ 2.80,45.59,22.29,A,30,11
	beta-sitosterol	133.445	1.60,47.99,25.29,A,64,3_x000D_ 3.40,49.19,18.09,A,3,11_x000D_ 2.00,49.39,22.69,A,36,24
	coptisine	161.083	2.80,47.99,24.49,A,53,4_x000D_ 4.20,45.99,21.69,A,27,8_x000D_ 2.60,42.79,27.69,A,87,24
	kaempferol	139.676	1.80,46.39,25.69,A,67,9_x000D_ 3.80,51.19,20.69,A,20,13_x000D_ 3.40,50.79,18.09,A,6,16
	palmatine	166.648	3.40,44.79,23.29,A,41,11_x000D_ 2.20,50.79,21.09,A,22,14_x000D_ 2.40,49.39,28.09,A,89,20
	Quercetin	143.887	2.80,47.59,25.89,A,71,7_x000D_ 3.60,48.39,19.89,A,13,16_x000D_ 2.60,49.99,21.49,A,26,20
	Stigmasterol	/	/
	wogonin	126.672	2.00,49.39,22.69,A,36,2_x000D_ 4.00,49.99,18.09,A,4,15_x000D_ 2.80,50.59,20.09,A,17,17
ptgs2	baicalein	81.8351	171.31,179.07,180.40,A,32,2_x000D_ 170.31,183.67,178.60,A,21,15_x000D_ 171.71,181.87,177.80,A,18,17
	berberine	95.1193	170.11,179.87,180.60,A,34,8_x000D_ 171.31,180.47,179.80,A,28,11_x000D_ 170.31,178.07,185.60,P,72,22
	beta-sitosterol	110.421	171.71,181.87,177.80,A,18,4_x000D_ 171.31,180.47,179.80,A,28,6_x000D_ 171.31,179.07,180.40,A,32,7
	coptisine	90.9067	162.51,184.87,177.20,A,16,11_x000D_ 168.71,184.87,179.60,P,30,22_x000D_ 170.71,184.27,179.00,P,25,23
	kaempferol	83.9228	162.51,184.87,177.20,A,16,14_x000D_ 160.91,184.87,178.80,P,24,18_x000D_ 167.51,184.87,178.40,P,21,21
	palmatine	100.589	171.31,179.07,180.40,A,32,10_x000D_ 171.31,181.27,180.00,P,33,19_x000D_ 171.51,182.27,179.00,A,25,23
	Quercetin	92.9798	171.31,179.07,180.40,A,32,7_x000D_ 170.31,178.07,185.60,P,72,14_x000D_ 166.11,182.27,183.40,P,54,22
	Stigmasterol	100.419	171.31,180.47,179.80,A,28,2_x000D_ 171.31,179.07,180.40,A,32,3_x000D_ 169.91,178.87,183.60,A,43,6
	wogonin	88.5487	167.11,181.27,184.40,A,52,15_x000D_ 167.91,180.67,185.40,A,62,16_x000D_ 171.31,179.07,180.40,A,32,19
VEGFA	baicalein	106.94	-21.43,-2.31,69.27,A,40,2_x000D_ -19.23,-2.91,68.87,P,44,11_x000D_ -19.83,-7.11,65.87,P,29,19
	berberine	109.446	-21.43,-2.31,69.27,A,40,4_x000D_ -18.03,-6.31,67.07,P,34,23_x000D_ -22.23,-6.51,65.87,A,17,24
	beta-sitosterol	124.486	-15.83,-7.71,72.87,A,74,14_x000D_ -15.43,-4.51,77.27,A,88,24_x000D_ -12.63,-5.91,71.27,A,60,28
	coptisine	104.067	-14.43,-7.11,73.67,A,78,7_x000D_ -16.43,-8.51,74.27,A,82,8_x000D_ -12.03,-5.31,70.47,A,48,24
	kaempferol	106.534	-10.43,-4.91,78.27,P,92,11_x000D_ -17.03,-3.11,77.27,A,89,14_x000D_ -18.83,-3.51,75.87,P,84,18
	palmatine	102.952	-15.83,-6.31,73.87,A,81,11_x000D_ -10.23,-9.51,73.27,A,77,20_x000D_ -12.03,-5.31,70.47,A,48,23
	Quercetin	105.153	-17.43,-3.11,77.67,P,90,11_x000D_ -12.23,-2.91,79.07,A,99,20_x000D_ -9.23,-5.51,78.07,P,91,22
	Stigmasterol	120.585	-13.43,-2.51,78.07,A,95,6_x000D_ -11.23,-5.51,71.27,A,61,21_x000D_ -16.43,-8.51,74.27,A,82,22
	wogonin	109.992	-18.03,-4.11,67.67,A,34,14_x000D_ -17.43,-5.31,68.07,A,37,15_x000D_ -22.03,-2.11,65.87,A,18,19
JUN	baicalein	105.908	11.35,1.63,10.02,P,48,11_x000D_ 6.95,0.03,14.82,A,76,14_x000D_ 12.55,3.83,9.42,P,43,20
	berberine	119.496	11.55,6.63,12.22,A,47,10_x000D_ 9.95,5.63,14.02,A,68,11_x000D_ 8.35,-3.57,14.02,A,65,25
	beta-sitosterol	130.025	11.55,6.63,12.22,A,47,3_x000D_ 7.95,4.43,14.02,A,67,23_x000D_ 2.15,0.63,12.02,A,41,28
	coptisine	111.675	11.15,5.43,10.82,A,37,6_x000D_ 11.55,8.03,10.42,P,52,16_x000D_ 6.15,-0.17,16.02,A,83,24
	kaempferol	115.08	9.95,5.63,14.02,A,68,7_x000D_ 11.55,6.63,12.22,A,47,9_x000D_ 6.95,0.03,14.82,A,76,16
	palmatine	115.959	10.35,5.23,12.42,A,51,10_x000D_ 11.35,-3.17,12.22,A,45,18_x000D_ 13.55,4.03,8.62,A,22,20
	Quercetin	115.434	11.35,1.63,10.02,P,48,11_x000D_ 7.95,4.43,14.02,A,67,16_x000D_ 6.35,5.43,15.42,P,78,22
	Stigmasterol	131.614	11.55,6.63,12.22,A,47,4_x000D_ 1.15,-1.17,12.82,A,56,20_x000D_ 11.55,8.03,10.42,P,52,30
	wogonin	109.17	9.95,0.03,10.62,P,54,11_x000D_ 11.55,6.03,14.02,A,69,14_x000D_ 10.75,-2.37,10.82,P,56,21
MAPK8	baicalein	70.4622	4.53,-14.16,12.47,P,85,18_x000D_ 1.93,-13.16,12.67,P,86,19_x000D_ 0.33,-12.57,10.67,P,65,20
	berberine	68.5142	-6.67,-15.57,7.47,A,12,14_x000D_ -8.88,-18.97,7.67,P,16,22_x000D_ -9.28,-18.57,10.27,A,72,25
	beta-sitosterol	91.265	-6.67,-15.57,7.47,A,12,2_x000D_ 2.73,-13.97,11.67,A,88,19_x000D_ 2.33,-10.16,9.07,A,49,29
	coptisine	66.7839	1.13,-10.57,9.47,P,49,22_x000D_ 2.13,-8.77,8.87,P,40,23_x000D_ 1.13,-9.16,9.87,A,66,24
	kaempferol	76.7985	-8.07,-15.97,8.07,A,24,9_x000D_ -8.07,-18.16,7.27,P,12,19_x000D_ -7.28,-13.77,8.47,P,28,20
	palmatine	67.1905	-8.07,-18.16,7.27,P,12,24_x000D_ -6.08,-15.16,8.87,A,43,25_x000D_ -7.88,-18.16,8.67,A,36,26
	Quercetin	80.6597	-8.07,-15.97,8.07,A,24,9_x000D_ -8.07,-18.16,7.27,P,12,12_x000D_ -7.28,-13.77,8.47,P,28,13
	Stigmasterol	93.3897	0.93,-10.16,8.47,A,35,2_x000D_ 1.33,-13.37,11.27,A,85,6_x000D_ 0.93,-8.77,10.27,P,59,30
	wogonin	70.6976	-5.88,-14.57,8.07,A,25,9_x000D_ -7.28,-16.57,8.67,P,33,20_x000D_ -4.67,-12.57,8.27,P,25,21
IL1B	baicalein	80.411	25.75,18.17,65.59,A,43,2_x000D_ 25.75,19.57,67.39,P,59,11_x000D_ 23.95,15.77,63.39,A,30,17
	berberine	91.9542	26.15,18.37,71.59,P,91,16_x000D_ 24.15,16.17,60.79,P,26,23_x000D_ 25.15,15.17,60.39,A,11,25
	beta-sitosterol	109.611	26.55,18.97,65.39,A,41,3_x000D_ 23.95,16.17,62.59,A,26,23_x000D_ 25.75,21.57,68.19,P,71,30
	coptisine	87.8936	25.75,20.77,67.99,A,61,10_x000D_ 26.15,19.77,65.59,A,44,11_x000D_ 24.95,15.57,60.79,P,25,22
	kaempferol	79.2284	24.15,16.77,63.99,A,34,14_x000D_ 25.75,18.17,65.59,A,43,17_x000D_ 25.75,19.57,68.19,P,70,21
	palmatine	86.8193	25.35,16.17,64.99,A,38,14_x000D_ 25.75,18.57,72.99,A,78,20_x000D_ 24.75,15.37,60.19,A,10,26
	Quercetin	79.8316	24.95,17.57,66.19,A,46,7_x000D_ 24.15,16.77,63.99,A,34,9_x000D_ 26.15,19.97,72.19,P,95,22
	Stigmasterol	112.353	24.35,18.17,65.59,A,42,4_x000D_ 25.15,15.37,64.39,A,36,29_x000D_ 26.35,19.37,66.39,P,53,30
	wogonin	79.557	24.35,18.17,65.59,A,42,2_x000D_ 24.95,20.17,66.79,P,57,11_x000D_ 24.75,14.37,63.59,A,32,16
MAPK1	baicalein	97.9212	66.37,-0.78,8.72,A,57,7_x000D_ 60.37,3.02,6.52,A,29,15_x000D_ 62.57,1.82,7.12,A,37,17
	berberine	107.18	63.37,1.22,8.72,A,59,4_x000D_ 65.57,-0.18,9.92,A,70,6_x000D_ 61.77,2.82,5.52,A,17,18
	beta-sitosterol	113.478	62.57,3.42,6.52,A,30,6_x000D_ 64.77,0.02,8.72,A,58,10_x000D_ 59.97,7.62,6.72,P,33,30
	coptisine	111.478	59.17,4.62,6.32,A,25,10_x000D_ 61.97,6.02,4.52,P,10,16_x000D_ 65.57,-0.18,9.92,A,70,18
	kaempferol	104.511	59.17,4.62,6.32,A,25,9_x000D_ 65.77,-0.78,7.52,A,40,14_x000D_ 64.37,0.42,9.72,A,69,17
	palmatine	120.137	62.57,3.42,6.52,A,30,14_x000D_ 67.77,-0.98,7.92,A,47,20_x000D_ 59.57,5.62,4.52,A,3,26
	Quercetin	106.87	65.57,-0.18,9.92,A,70,9_x000D_ 60.37,4.02,5.12,A,12,19_x000D_ 58.57,5.62,4.52,P,8,21
	Stigmasterol	118.218	62.57,3.42,6.52,A,30,7_x000D_ 64.77,0.02,8.72,A,58,11_x000D_ 59.37,8.22,7.92,P,48,30
	wogonin	91.8495	68.37,-0.58,7.52,A,41,15_x000D_ 66.37,-0.78,8.72,A,57,17_x000D_ 62.57,5.02,6.12,A,22,19
Supplementary Table 6: Results of ligand-receptor protein molecular docking.
